# Supplementary material for: Intertidal habitat complexity influences the density of the non-native crab Hemigrapsus sanguineus
Source: PeerJ. 2023 Apr 6;11:e15161. doi: 10.7717/peerj.15161 (PMC10083005; doi:10.7717/peerj.15161)
Supplement: Supplemental Information 1 — The number of crabs under each paver type throughout the experiment. [file peerj-11-15161-s001.csv]

Treatment	PaverReplicate	CollectionDate	CollectionTime	DeployDate	DeployTime	FieldDuration(d)	# Hemigrapsus
Open	1	6/8/2020	15:30	6/1/2020	12:00	7	0
Open	2	6/8/2020	15:30	6/1/2020	12:00	7	3
Open	3	6/8/2020	15:30	6/1/2020	12:00	7	2
Open	4	6/8/2020	15:30	6/1/2020	12:00	7	2
Open	5	6/9/2020	16:00	6/2/2020	13:00	7	1
Open	6	6/9/2020	16:00	6/2/2020	13:00	7	1
Open	7	6/9/2020	16:00	6/2/2020	13:00	7	1
Open	8	6/10/2020	17:00	6/3/2020	14:00	7	0
Open	9	6/10/2020	17:00	6/3/2020	14:00	7	0
Open	10	6/10/2020	17:00	6/3/2020	14:00	7	0
Borders	1	6/8/2020	15:30	6/1/2020	12:00	7	1
Borders	2	6/8/2020	15:30	6/1/2020	12:00	7	2
Borders	3	6/8/2020	15:30	6/1/2020	12:00	7	0
Borders	4	6/8/2020	15:30	6/1/2020	12:00	7	0
Borders	5	6/9/2020	16:00	6/2/2020	13:00	7	2
Borders	6	6/9/2020	16:00	6/2/2020	13:00	7	missing
Borders	7	6/9/2020	16:00	6/2/2020	13:00	7	missing
Borders	8	6/10/2020	17:00	6/3/2020	14:00	7	missing
Borders	9	6/10/2020	17:00	6/3/2020	14:00	7	missing
Borders	10	6/10/2020	17:00	6/3/2020	14:00	7	missing
Cross	1	6/8/2020	15:30	6/1/2020	12:00	7	1
Cross	2	6/8/2020	15:30	6/1/2020	12:00	7	2
Cross	3	6/8/2020	15:30	6/1/2020	12:00	7	2
Cross	4	6/9/2020	16:00	6/2/2020	13:00	7	1
Cross	5	6/9/2020	16:00	6/2/2020	13:00	7	3
Cross	6	6/9/2020	16:00	6/2/2020	13:00	7	3
Cross	7	6/9/2020	16:00	6/2/2020	13:00	7	1
Cross	8	6/10/2020	17:00	6/3/2020	14:00	7	missing
Cross	9	6/10/2020	17:00	6/3/2020	14:00	7	missing
Cross	10	6/10/2020	17:00	6/3/2020	14:00	7	1
DoubleCross	1	6/8/2020	15:30	6/1/2020	12:00	7	2
DoubleCross	2	6/8/2020	15:30	6/1/2020	12:00	7	4
DoubleCross	3	6/8/2020	15:30	6/1/2020	12:00	7	2
DoubleCross	4	6/9/2020	16:00	6/2/2020	13:00	7	2
DoubleCross	5	6/9/2020	16:00	6/2/2020	13:00	7	3
DoubleCross	6	6/9/2020	16:00	6/2/2020	13:00	7	4
DoubleCross	7	6/9/2020	16:00	6/2/2020	13:00	7	2
DoubleCross	8	6/10/2020	17:00	6/3/2020	14:00	7	1
DoubleCross	9	6/10/2020	17:00	6/3/2020	14:00	7	missing
DoubleCross	10	6/10/2020	17:00	6/3/2020	14:00	7	missing
Open	1	6/15/2020	10:00	6/8/2020	16:00	7	0
Open	2	6/15/2020	10:00	6/8/2020	16:00	7	2
Open	3	6/15/2020	10:00	6/8/2020	16:00	7	4
Open	4	6/15/2020	10:00	6/8/2020	16:00	7	1
Open	5	6/16/2020	10:00	6/9/2020	16:30	7	4
Open	6	6/16/2020	10:00	6/9/2020	16:30	7	5
Open	7	6/16/2020	10:00	6/9/2020	16:30	7	4
Open	8	6/17/2020	11:00	6/10/2020	17:30	7	2
Open	9	6/17/2020	11:00	6/10/2020	17:30	7	1
Open	10	6/17/2020	11:00	6/10/2020	17:30	7	1
Borders	1	6/15/2020	10:00	6/8/2020	16:00	7	5
Borders	2	6/15/2020	10:00	6/8/2020	16:00	7	1
Borders	3	6/15/2020	10:00	6/8/2020	16:00	7	0
Borders	4	6/15/2020	10:00	6/8/2020	16:00	7	0
Borders	5	6/16/2020	10:00	6/9/2020	16:30	7	2
Borders	6	6/16/2020	10:00	6/9/2020	16:30	7	1
Borders	7	6/16/2020	10:00	6/9/2020	16:30	7	1
Borders	8	6/17/2020	11:00	6/10/2020	17:30	7	3
Borders	9	6/17/2020	11:00	6/10/2020	17:30	7	4
Borders	10	6/17/2020	11:00	6/10/2020	17:30	7	3
Cross	1	6/15/2020	10:00	6/8/2020	16:00	7	4
Cross	2	6/15/2020	10:00	6/8/2020	16:00	7	3
Cross	3	6/15/2020	10:00	6/8/2020	16:00	7	2
Cross	4	6/16/2020	10:00	6/9/2020	16:30	7	3
Cross	5	6/16/2020	10:00	6/9/2020	16:30	7	3
Cross	6	6/16/2020	10:00	6/9/2020	16:30	7	missing
Cross	7	6/16/2020	10:00	6/9/2020	16:30	7	missing
Cross	8	6/17/2020	11:00	6/10/2020	17:30	6	missing
Cross	9	6/17/2020	11:00	6/10/2020	17:30	6	0
Cross	10	6/17/2020	11:00	6/10/2020	17:30	7	4
DoubleCross	1	6/15/2020	10:00	6/8/2020	16:00	7	8
DoubleCross	2	6/15/2020	10:00	6/8/2020	16:00	7	5
DoubleCross	3	6/15/2020	10:00	6/8/2020	16:00	7	2
DoubleCross	4	6/16/2020	10:00	6/9/2020	16:30	7	3
DoubleCross	5	6/16/2020	10:00	6/9/2020	16:30	7	6
DoubleCross	6	6/16/2020	10:00	6/9/2020	16:30	7	missing
DoubleCross	7	6/16/2020	10:00	6/9/2020	16:30	7	2
DoubleCross	8	6/17/2020	11:00	6/10/2020	17:30	7	3
DoubleCross	9	6/17/2020	11:00	6/10/2020	17:30	7	4
DoubleCross	10	6/17/2020	11:00	6/10/2020	17:30	7	3
Open	1	6/22/2020	14:00	6/15/2020	10:30	7	0
Open	2	6/22/2020	14:00	6/15/2020	10:30	7	1
Open	3	6/22/2020	14:00	6/15/2020	10:30	7	1
Open	4	6/22/2020	14:00	6/15/2020	10:30	7	1
Open	5	6/23/2020	15:00	6/16/2020	10:30	7	4
Open	6	6/23/2020	15:00	6/16/2020	10:30	7	2
Open	7	6/23/2020	15:00	6/16/2020	10:30	7	2
Open	8	6/24/2020	16:00	6/17/2020	11:30	7	0
Open	9	6/24/2020	16:00	6/17/2020	11:30	7	3
Open	10	6/24/2020	16:00	6/17/2020	11:30	7	4
Borders	1	6/22/2020	14:00	6/15/2020	10:30	7	2
Borders	2	6/22/2020	14:00	6/15/2020	10:30	7	2
Borders	3	6/22/2020	14:00	6/15/2020	10:30	7	1
Borders	4	6/22/2020	14:00	6/15/2020	10:30	7	2
Borders	5	6/23/2020	15:00	6/16/2020	10:30	7	3
Borders	6	6/23/2020	15:00	6/16/2020	10:30	7	1
Borders	7	6/23/2020	15:00	6/16/2020	10:30	7	7
Borders	8	6/24/2020	16:00	6/17/2020	11:30	7	2
Borders	9	6/24/2020	16:00	6/17/2020	11:30	7	2
Borders	10	6/24/2020	16:00	6/17/2020	11:30	7	6
Cross	1	6/22/2020	14:00	6/15/2020	10:30	7	6
Cross	2	6/22/2020	14:00	6/15/2020	10:30	7	2
Cross	3	6/22/2020	14:00	6/15/2020	10:30	7	1
Cross	4	6/23/2020	15:00	6/16/2020	10:30	7	4
Cross	5	6/23/2020	15:00	6/16/2020	10:30	7	0
Cross	6	6/23/2020	15:00	6/16/2020	10:30	7	2
Cross	7	6/23/2020	15:00	6/16/2020	10:30	7	5
Cross	8	6/24/2020	16:00	6/17/2020	11:30	7	1
Cross	9	6/24/2020	16:00	6/17/2020	11:30	7	2
Cross	10	6/24/2020	16:00	6/17/2020	11:30	7	6
DoubleCross	1	6/22/2020	14:00	6/15/2020	10:30	7	5
DoubleCross	2	6/22/2020	14:00	6/15/2020	10:30	7	5
DoubleCross	3	6/22/2020	14:00	6/15/2020	10:30	7	3
DoubleCross	4	6/23/2020	15:00	6/16/2020	10:30	7	7
DoubleCross	5	6/23/2020	15:00	6/16/2020	10:30	7	5
DoubleCross	6	6/23/2020	15:00	6/16/2020	10:30	7	5
DoubleCross	7	6/23/2020	15:00	6/16/2020	10:30	7	7
DoubleCross	8	6/24/2020	16:00	6/17/2020	11:30	7	5
DoubleCross	9	6/24/2020	16:00	6/17/2020	11:30	7	4
DoubleCross	10	6/24/2020	16:00	6/17/2020	11:30	7	3
Open	1	6/29/2020	08:30	6/22/2020	14:30	7	1
Open	2	6/29/2020	08:30	6/22/2020	14:30	7	2
Open	3	6/29/2020	08:30	6/22/2020	14:30	7	1
Open	4	6/29/2020	08:30	6/22/2020	14:30	7	1
Open	5	6/30/2020	09:00	6/23/2020	15:30	7	3
Open	6	6/30/2020	09:00	6/23/2020	15:30	7	2
Open	7	6/30/2020	09:00	6/23/2020	15:30	7	2
Open	8	7/1/2020	09:30	6/24/2020	16:30	7	1
Open	9	7/1/2020	09:30	6/24/2020	16:30	7	1
Open	10	7/1/2020	09:30	6/24/2020	16:30	7	3
Borders	1	6/29/2020	08:30	6/22/2020	14:30	7	2
Borders	2	6/29/2020	08:30	6/22/2020	14:30	7	2
Borders	3	6/29/2020	08:30	6/22/2020	14:30	7	2
Borders	4	6/29/2020	08:30	6/22/2020	14:30	7	3
Borders	5	6/30/2020	09:00	6/23/2020	15:30	7	3
Borders	6	6/30/2020	09:00	6/23/2020	15:30	7	0
Borders	7	6/30/2020	09:00	6/23/2020	15:30	7	4
Borders	8	7/1/2020	09:30	6/24/2020	16:30	7	3
Borders	9	7/1/2020	09:30	6/24/2020	16:30	7	6
Borders	10	7/1/2020	09:30	6/24/2020	16:30	7	7
Cross	1	6/29/2020	08:30	6/22/2020	14:30	7	6
Cross	2	6/29/2020	08:30	6/22/2020	14:30	7	1
Cross	3	6/29/2020	08:30	6/22/2020	14:30	7	1
Cross	4	6/30/2020	09:00	6/23/2020	15:30	7	3
Cross	5	6/30/2020	09:00	6/23/2020	15:30	7	7
Cross	6	6/30/2020	09:00	6/23/2020	15:30	7	6
Cross	7	6/30/2020	09:00	6/23/2020	15:30	7	1
Cross	8	7/1/2020	09:30	6/24/2020	16:30	7	2
Cross	9	7/1/2020	09:30	6/24/2020	16:30	7	2
Cross	10	7/1/2020	09:30	6/24/2020	16:30	7	6
DoubleCross	1	6/29/2020	08:30	6/22/2020	14:30	7	3
DoubleCross	2	6/29/2020	08:30	6/22/2020	14:30	7	4
DoubleCross	3	6/29/2020	08:30	6/22/2020	14:30	7	3
DoubleCross	4	6/30/2020	09:00	6/23/2020	15:30	7	4
DoubleCross	5	6/30/2020	09:00	6/23/2020	15:30	7	0
DoubleCross	6	6/30/2020	09:00	6/23/2020	15:30	7	4
DoubleCross	7	6/30/2020	09:00	6/23/2020	15:30	7	2
DoubleCross	8	7/1/2020	09:30	6/24/2020	16:30	7	2
DoubleCross	9	7/1/2020	09:30	6/24/2020	16:30	7	5
DoubleCross	10	7/1/2020	09:30	6/24/2020	16:30	7	3
Open	1	7/6/2020	14:30	6/29/2020	09:00	7	0
Open	2	7/6/2020	14:30	6/29/2020	09:00	7	3
Open	3	7/6/2020	14:30	6/29/2020	09:00	7	2
Open	4	7/6/2020	14:30	6/29/2020	09:00	7	3
Open	5	7/7/2020	15:20	6/30/2020	09:30	7	2
Open	6	7/7/2020	15:20	6/30/2020	09:30	7	1
Open	7	7/7/2020	15:20	6/30/2020	09:30	7	2
Open	8	7/8/2020	16:00	7/1/2020	10:00	7	3
Open	9	7/8/2020	16:00	7/1/2020	10:00	7	1
Open	10	7/8/2020	16:00	7/1/2020	10:00	7	5
Borders	1	7/6/2020	14:30	6/29/2020	09:00	7	3
Borders	2	7/6/2020	14:30	6/29/2020	09:00	7	2
Borders	3	7/6/2020	14:30	6/29/2020	09:00	7	2
Borders	4	7/6/2020	14:30	6/29/2020	09:00	7	1
Borders	5	7/7/2020	15:20	6/30/2020	09:30	7	3
Borders	6	7/7/2020	15:20	6/30/2020	09:30	7	0
Borders	7	7/7/2020	15:20	6/30/2020	09:30	7	2
Borders	8	7/8/2020	16:00	7/1/2020	10:00	7	3
Borders	9	7/8/2020	16:00	7/1/2020	10:00	7	1
Borders	10	7/8/2020	16:00	7/1/2020	10:00	7	4
Cross	1	7/6/2020	14:30	6/29/2020	09:00	7	2
Cross	2	7/6/2020	14:30	6/29/2020	09:00	7	4
Cross	3	7/6/2020	14:30	6/29/2020	09:00	7	3
Cross	4	7/7/2020	15:20	6/30/2020	09:30	7	2
Cross	5	7/7/2020	15:20	6/30/2020	09:30	7	2
Cross	6	7/7/2020	15:20	6/30/2020	09:30	7	7
Cross	7	7/7/2020	15:20	6/30/2020	09:30	7	5
Cross	8	7/8/2020	16:00	7/1/2020	10:00	7	4
Cross	9	7/8/2020	16:00	7/1/2020	10:00	7	3
Cross	10	7/8/2020	16:00	7/1/2020	10:00	7	2
DoubleCross	1	7/6/2020	14:30	6/29/2020	09:00	7	6
DoubleCross	2	7/6/2020	14:30	6/29/2020	09:00	7	6
DoubleCross	3	7/6/2020	14:30	6/29/2020	09:00	7	4
DoubleCross	4	7/7/2020	15:20	6/30/2020	09:30	7	4
DoubleCross	5	7/7/2020	15:20	6/30/2020	09:30	7	6
DoubleCross	6	7/7/2020	15:20	6/30/2020	09:30	7	2
DoubleCross	7	7/7/2020	15:20	6/30/2020	09:30	7	2
DoubleCross	8	7/8/2020	16:00	7/1/2020	10:00	7	1
DoubleCross	9	7/8/2020	16:00	7/1/2020	10:00	7	4
DoubleCross	10	7/8/2020	16:00	7/1/2020	10:00	7	6
Open	1	7/13/2020	07:20	7/6/2020	15:00	7	3
Open	2	7/13/2020	07:20	7/6/2020	15:00	7	4
Open	3	7/13/2020	07:20	7/6/2020	15:00	7	2
Open	4	7/13/2020	07:20	7/6/2020	15:00	7	2
Open	5	7/14/2020	08:15	7/7/2020	15:50	7	0
Open	6	7/14/2020	08:15	7/7/2020	15:50	7	3
Open	7	7/14/2020	08:15	7/7/2020	15:50	7	3
Open	8	7/15/2020	09:00	7/8/2020	16:30	7	4
Open	9	7/15/2020	09:00	7/8/2020	16:30	7	6
Open	10	7/15/2020	09:00	7/8/2020	16:30	7	2
Borders	1	7/13/2020	07:20	7/6/2020	15:00	7	3
Borders	2	7/13/2020	07:20	7/6/2020	15:00	7	6
Borders	3	7/13/2020	07:20	7/6/2020	15:00	7	2
Borders	4	7/13/2020	07:20	7/6/2020	15:00	7	1
Borders	5	7/14/2020	08:15	7/7/2020	15:50	7	2
Borders	6	7/14/2020	08:15	7/7/2020	15:50	7	3
Borders	7	7/14/2020	08:15	7/7/2020	15:50	7	2
Borders	8	7/15/2020	09:00	7/8/2020	16:30	7	2
Borders	9	7/15/2020	09:00	7/8/2020	16:30	7	missing
Borders	10	7/15/2020	09:00	7/8/2020	16:30	7	4
Cross	1	7/13/2020	07:20	7/6/2020	15:00	7	3
Cross	2	7/13/2020	07:20	7/6/2020	15:00	7	3
Cross	3	7/13/2020	07:20	7/6/2020	15:00	7	3
Cross	4	7/14/2020	08:15	7/7/2020	15:50	7	2
Cross	5	7/14/2020	08:15	7/7/2020	15:50	7	3
Cross	6	7/14/2020	08:15	7/7/2020	15:50	7	2
Cross	7	7/14/2020	08:15	7/7/2020	15:50	7	1
Cross	8	7/15/2020	09:00	7/8/2020	16:30	7	6
Cross	9	7/15/2020	09:00	7/8/2020	16:30	7	missing
Cross	10	7/15/2020	09:00	7/8/2020	16:30	7	7
DoubleCross	1	7/13/2020	07:20	7/6/2020	15:00	7	4
DoubleCross	2	7/13/2020	07:20	7/6/2020	15:00	7	8
DoubleCross	3	7/13/2020	07:20	7/6/2020	15:00	7	6
DoubleCross	4	7/14/2020	08:15	7/7/2020	15:50	7	3
DoubleCross	5	7/14/2020	08:15	7/7/2020	15:50	7	5
DoubleCross	6	7/14/2020	08:15	7/7/2020	15:50	7	5
DoubleCross	7	7/14/2020	08:15	7/7/2020	15:50	7	5
DoubleCross	8	7/15/2020	09:00	7/8/2020	16:30	7	missing
DoubleCross	9	7/15/2020	09:00	7/8/2020	16:30	7	missing
DoubleCross	10	7/15/2020	09:00	7/8/2020	16:30	7	5
Open	1	7/20/2020	13:30	7/13/2020	07:50	7	0
Open	2	7/20/2020	13:30	7/13/2020	07:50	7	3
Open	3	7/20/2020	13:30	7/13/2020	07:50	7	6
Open	4	7/20/2020	13:30	7/13/2020	07:50	7	3
Open	5	7/21/2020	14:30	7/14/2020	08:45	7	5
Open	6	7/21/2020	14:30	7/14/2020	08:45	7	5
Open	7	7/21/2020	14:30	7/14/2020	08:45	7	3
Open	8	7/22/2020	15:30	7/15/2020	09:30	7	4
Open	9	7/22/2020	15:30	7/15/2020	09:30	7	2
Open	10	7/22/2020	15:30	7/15/2020	09:30	7	3
Borders	1	7/20/2020	13:30	7/13/2020	07:50	7	2
Borders	2	7/20/2020	13:30	7/13/2020	07:50	7	6
Borders	3	7/20/2020	13:30	7/13/2020	07:50	7	3
Borders	4	7/20/2020	13:30	7/13/2020	07:50	7	1
Borders	5	7/21/2020	14:30	7/14/2020	08:45	7	7
Borders	6	7/21/2020	14:30	7/14/2020	08:45	7	0
Borders	7	7/21/2020	14:30	7/14/2020	08:45	7	3
Borders	8	7/22/2020	15:30	7/15/2020	09:30	7	4
Borders	9	7/22/2020	15:30	7/15/2020	09:30	7	3
Borders	10	7/22/2020	15:30	7/15/2020	09:30	7	7
Cross	1	7/20/2020	13:30	7/13/2020	07:50	7	2
Cross	2	7/20/2020	13:30	7/13/2020	07:50	7	3
Cross	3	7/20/2020	13:30	7/13/2020	07:50	7	11
Cross	4	7/21/2020	14:30	7/14/2020	08:45	7	4
Cross	5	7/21/2020	14:30	7/14/2020	08:45	7	4
Cross	6	7/21/2020	14:30	7/14/2020	08:45	7	5
Cross	7	7/21/2020	14:30	7/14/2020	08:45	7	6
Cross	8	7/22/2020	15:30	7/15/2020	09:30	7	5
Cross	9	7/22/2020	15:30	7/15/2020	09:30	7	7
Cross	10	7/22/2020	15:30	7/15/2020	09:30	7	6
DoubleCross	1	7/20/2020	13:30	7/13/2020	07:50	7	7
DoubleCross	2	7/20/2020	13:30	7/13/2020	07:50	7	4
DoubleCross	3	7/20/2020	13:30	7/13/2020	07:50	7	3
DoubleCross	4	7/21/2020	14:30	7/14/2020	08:45	7	5
DoubleCross	5	7/21/2020	14:30	7/14/2020	08:45	7	7
DoubleCross	6	7/21/2020	14:30	7/14/2020	08:45	7	3
DoubleCross	7	7/21/2020	14:30	7/14/2020	08:45	7	3
DoubleCross	8	7/22/2020	15:30	7/15/2020	09:30	7	5
DoubleCross	9	7/22/2020	15:30	7/15/2020	09:30	7	5
DoubleCross	10	7/22/2020	15:30	7/15/2020	09:30	7	9
Open	1	7/27/2020	07:00	7/20/2020	14:00	7	0
Open	2	7/27/2020	07:00	7/20/2020	14:00	7	4
Open	3	7/27/2020	07:00	7/20/2020	14:00	7	1
Open	4	7/27/2020	07:00	7/20/2020	14:00	7	2
Open	5	7/28/2020	08:30	7/21/2020	15:00	7	3
Open	6	7/28/2020	08:30	7/21/2020	15:00	7	1
Open	7	7/28/2020	08:30	7/21/2020	15:00	7	4
Open	8	7/29/2020	09:30	7/22/2020	16:00	7	missing
Open	9	7/29/2020	09:30	7/22/2020	16:00	7	0
Open	10	7/29/2020	09:30	7/22/2020	16:00	7	0
Borders	1	7/27/2020	07:00	7/20/2020	14:00	7	1
Borders	2	7/27/2020	07:00	7/20/2020	14:00	7	3
Borders	3	7/27/2020	07:00	7/20/2020	14:00	7	3
Borders	4	7/27/2020	07:00	7/20/2020	14:00	7	2
Borders	5	7/28/2020	08:30	7/21/2020	15:00	7	3
Borders	6	7/28/2020	08:30	7/21/2020	15:00	7	0
Borders	7	7/28/2020	08:30	7/21/2020	15:00	7	3
Borders	8	7/29/2020	09:30	7/22/2020	16:00	7	missing
Borders	9	7/29/2020	09:30	7/22/2020	16:00	7	2
Borders	10	7/29/2020	09:30	7/22/2020	16:00	7	4
Cross	1	7/27/2020	07:00	7/20/2020	14:00	7	5
Cross	2	7/27/2020	07:00	7/20/2020	14:00	7	2
Cross	3	7/27/2020	07:00	7/20/2020	14:00	7	12
Cross	4	7/28/2020	08:30	7/21/2020	15:00	7	missing
Cross	5	7/28/2020	08:30	7/21/2020	15:00	7	6
Cross	6	7/28/2020	08:30	7/21/2020	15:00	7	3
Cross	7	7/28/2020	08:30	7/21/2020	15:00	7	missing
Cross	8	7/29/2020	09:30	7/22/2020	16:00	7	5
Cross	9	7/29/2020	09:30	7/22/2020	16:00	7	4
Cross	10	7/29/2020	09:30	7/22/2020	16:00	7	6
DoubleCross	1	7/27/2020	07:00	7/20/2020	14:00	7	6
DoubleCross	2	7/27/2020	07:00	7/20/2020	14:00	7	6
DoubleCross	3	7/27/2020	07:00	7/20/2020	14:00	7	3
DoubleCross	4	7/28/2020	08:30	7/21/2020	15:00	7	3
DoubleCross	5	7/28/2020	08:30	7/21/2020	15:00	7	2
DoubleCross	6	7/28/2020	08:30	7/21/2020	15:00	7	3
DoubleCross	7	7/28/2020	08:30	7/21/2020	15:00	7	5
DoubleCross	8	7/29/2020	09:30	7/22/2020	16:00	7	3
DoubleCross	9	7/29/2020	09:30	7/22/2020	16:00	7	11
DoubleCross	10	7/29/2020	09:30	7/22/2020	16:00	7	6
Open	1	8/3/2020	14:00	7/27/2020	07:30	7	2
Open	2	8/3/2020	14:00	7/27/2020	07:30	7	1
Open	3	8/3/2020	14:00	7/27/2020	07:30	7	1
Open	4	8/3/2020	15:00	7/27/2020	07:30	7	4
Open	5	8/5/2020	15:00	7/28/2020	09:00	8	8
Open	6	8/5/2020	15:00	7/28/2020	09:00	8	missing
Open	7	8/5/2020	15:00	7/28/2020	09:00	8	11
Open	8	8/5/2020	15:00	7/29/2020	10:00	7	5
Open	9	8/5/2020	15:00	7/29/2020	10:00	7	8
Open	10	8/5/2020	15:00	7/29/2020	10:00	7	8
Borders	1	8/3/2020	14:00	7/27/2020	07:30	7	4
Borders	2	8/3/2020	14:00	7/27/2020	07:30	7	4
Borders	3	8/3/2020	14:00	7/27/2020	07:30	7	3
Borders	4	8/3/2020	15:00	7/27/2020	07:30	7	3
Borders	5	8/5/2020	15:00	7/28/2020	09:00	8	6
Borders	6	8/5/2020	15:00	7/28/2020	09:00	8	missing
Borders	7	8/5/2020	15:00	7/28/2020	09:00	8	5
Borders	8	8/5/2020	15:00	7/29/2020	10:00	7	6
Borders	9	8/5/2020	15:00	7/29/2020	10:00	7	11
Borders	10	8/5/2020	15:00	7/29/2020	10:00	7	7
Cross	1	8/3/2020	14:00	7/27/2020	07:30	7	4
Cross	2	8/3/2020	14:00	7/27/2020	07:30	7	3
Cross	3	8/3/2020	14:00	7/27/2020	07:30	7	8
Cross	4	8/5/2020	15:00	7/28/2020	09:00	8	missing
Cross	5	8/5/2020	15:00	7/28/2020	09:00	8	4
Cross	6	8/5/2020	15:00	7/28/2020	09:00	8	7
Cross	7	8/5/2020	15:00	7/28/2020	09:00	8	5
Cross	8	8/5/2020	15:00	7/29/2020	10:00	7	17
Cross	9	8/5/2020	15:00	7/29/2020	10:00	7	4
Cross	10	8/5/2020	15:00	7/29/2020	10:00	7	10
DoubleCross	1	8/3/2020	14:00	7/27/2020	07:30	7	2
DoubleCross	2	8/3/2020	14:00	7/27/2020	07:30	7	11
DoubleCross	3	8/3/2020	14:00	7/27/2020	07:30	7	2
DoubleCross	4	8/5/2020	15:00	7/28/2020	09:00	8	10
DoubleCross	5	8/5/2020	15:00	7/28/2020	09:00	8	18
DoubleCross	6	8/5/2020	15:00	7/28/2020	09:00	8	7
DoubleCross	7	8/5/2020	15:00	7/28/2020	09:00	8	14
DoubleCross	8	8/5/2020	15:00	7/29/2020	10:00	7	13
DoubleCross	9	8/5/2020	15:00	7/29/2020	10:00	7	5
DoubleCross	10	8/5/2020	15:00	7/29/2020	10:00	7	10
Open	1	8/10/2020	06:00	8/3/2020	14:30	7	0
Open	2	8/10/2020	06:00	8/3/2020	14:30	7	2
Open	3	8/10/2020	06:00	8/3/2020	14:30	7	3
Open	4	8/10/2020	06:00	8/3/2020	14:30	7	9
Open	5	8/11/2020	06:45	8/5/2020	16:00	6	4
Open	6	8/11/2020	06:45	8/5/2020	16:00	6	2
Open	7	8/11/2020	06:45	8/5/2020	16:00	6	4
Open	8	8/12/2020	07:00	8/5/2020	16:00	7	3
Open	9	8/12/2020	07:00	8/5/2020	16:00	7	3
Open	10	8/12/2020	07:00	8/5/2020	16:00	7	1
Borders	1	8/10/2020	06:00	8/3/2020	14:30	7	5
Borders	2	8/10/2020	06:00	8/3/2020	14:30	7	16
Borders	3	8/10/2020	06:00	8/3/2020	14:30	7	1
Borders	4	8/10/2020	06:00	8/3/2020	14:30	7	3
Borders	5	8/11/2020	06:45	8/5/2020	16:00	6	6
Borders	6	8/11/2020	06:45	8/5/2020	16:00	6	5
Borders	7	8/11/2020	06:45	8/5/2020	16:00	6	2
Borders	8	8/12/2020	07:00	8/5/2020	16:00	7	4
Borders	9	8/12/2020	07:00	8/5/2020	16:00	7	3
Borders	10	8/12/2020	07:00	8/5/2020	16:00	7	2
Cross	1	8/10/2020	06:00	8/3/2020	14:30	7	9
Cross	2	8/10/2020	06:00	8/3/2020	14:30	7	7
Cross	3	8/10/2020	06:00	8/3/2020	14:30	7	7
Cross	4	8/11/2020	06:45	8/5/2020	16:00	6	4
Cross	5	8/11/2020	06:45	8/5/2020	16:00	6	11
Cross	6	8/11/2020	06:45	8/5/2020	16:00	6	8
Cross	7	8/11/2020	06:45	8/5/2020	16:00	6	6
Cross	8	8/12/2020	07:00	8/5/2020	16:00	7	2
Cross	9	8/12/2020	07:00	8/5/2020	16:00	7	4
Cross	10	8/12/2020	07:00	8/5/2020	16:00	7	4
DoubleCross	1	8/10/2020	06:00	8/3/2020	14:30	7	6
DoubleCross	2	8/10/2020	06:00	8/3/2020	14:30	7	11
DoubleCross	3	8/10/2020	06:00	8/3/2020	14:30	7	4
DoubleCross	4	8/11/2020	06:45	8/5/2020	16:00	6	6
DoubleCross	5	8/11/2020	06:45	8/5/2020	16:00	6	3
DoubleCross	6	8/11/2020	06:45	8/5/2020	16:00	6	6
DoubleCross	7	8/11/2020	06:45	8/5/2020	16:00	6	5
DoubleCross	8	8/12/2020	07:00	8/5/2020	16:00	7	7
DoubleCross	9	8/12/2020	07:00	8/5/2020	16:00	7	3
DoubleCross	10	8/12/2020	07:00	8/5/2020	16:00	7	4
Open	1	8/17/2020	12:00	8/10/2020	06:30	7	5
Open	2	8/17/2020	12:00	8/10/2020	06:30	7	1
Open	3	8/17/2020	12:00	8/10/2020	06:30	7	7
Open	4	8/17/2020	12:00	8/10/2020	06:30	7	7
Open	5	8/18/2020	13:15	8/11/2020	07:15	7	1
Open	6	8/18/2020	13:15	8/11/2020	07:15	7	2
Open	7	8/18/2020	13:15	8/11/2020	07:15	7	1
Open	8	8/19/2020	14:00	8/12/2020	07:30	7	4
Open	9	8/19/2020	14:00	8/12/2020	07:30	7	2
Open	10	8/19/2020	14:00	8/12/2020	07:30	7	3
Borders	1	8/17/2020	12:00	8/10/2020	06:30	7	1
Borders	2	8/17/2020	12:00	8/10/2020	06:30	7	3
Borders	3	8/17/2020	12:00	8/10/2020	06:30	7	8
Borders	4	8/17/2020	12:00	8/10/2020	06:30	7	3
Borders	5	8/18/2020	13:15	8/11/2020	07:15	7	3
Borders	6	8/18/2020	13:15	8/11/2020	07:15	7	3
Borders	7	8/18/2020	13:15	8/11/2020	07:15	7	1
Borders	8	8/19/2020	14:00	8/12/2020	07:30	7	4
Borders	9	8/19/2020	14:00	8/12/2020	07:30	7	7
Borders	10	8/19/2020	14:00	8/12/2020	07:30	7	2
Cross	1	8/17/2020	12:00	8/10/2020	06:30	7	6
Cross	2	8/17/2020	12:00	8/10/2020	06:30	7	4
Cross	3	8/17/2020	12:00	8/10/2020	06:30	7	11
Cross	4	8/18/2020	13:15	8/11/2020	07:15	7	3
Cross	5	8/18/2020	13:15	8/11/2020	07:15	7	3
Cross	6	8/18/2020	13:15	8/11/2020	07:15	7	5
Cross	7	8/18/2020	13:15	8/11/2020	07:15	7	9
Cross	8	8/19/2020	14:00	8/12/2020	07:30	7	7
Cross	9	8/19/2020	14:00	8/12/2020	07:30	7	3
Cross	10	8/19/2020	14:00	8/12/2020	07:30	7	2
DoubleCross	1	8/17/2020	12:00	8/10/2020	06:30	7	9
DoubleCross	2	8/17/2020	12:00	8/10/2020	06:30	7	9
DoubleCross	3	8/17/2020	12:00	8/10/2020	06:30	7	8
DoubleCross	4	8/18/2020	13:15	8/11/2020	07:15	7	3
DoubleCross	5	8/18/2020	13:15	8/11/2020	07:15	7	7
DoubleCross	6	8/18/2020	13:15	8/11/2020	07:15	7	6
DoubleCross	7	8/18/2020	13:15	8/11/2020	07:15	7	6
DoubleCross	8	8/19/2020	14:00	8/12/2020	07:30	7	6
DoubleCross	9	8/19/2020	14:00	8/12/2020	07:30	7	7
DoubleCross	10	8/19/2020	14:00	8/12/2020	07:30	7	5
Open	1	8/24/2020	06:00	8/17/2020	12:30	7	3
Open	2	8/24/2020	06:00	8/17/2020	12:30	7	2
Open	3	8/24/2020	06:00	8/17/2020	12:30	7	4
Open	4	8/24/2020	06:00	8/17/2020	12:30	7	4
Open	5	8/25/2020	07:00	8/18/2020	13:45	7	3
Open	6	8/25/2020	07:00	8/18/2020	13:45	7	7
Open	7	8/25/2020	07:00	8/18/2020	13:45	7	3
Open	8	8/26/2020	08:00	8/19/2020	14:30	7	1
Open	9	8/26/2020	08:00	8/19/2020	14:30	7	1
Open	10	8/26/2020	08:00	8/19/2020	14:30	7	2
Borders	1	8/24/2020	06:00	8/17/2020	12:30	7	3
Borders	2	8/24/2020	06:00	8/17/2020	12:30	7	4
Borders	3	8/24/2020	06:00	8/17/2020	12:30	7	5
Borders	4	8/24/2020	06:00	8/17/2020	12:30	7	2
Borders	5	8/25/2020	07:00	8/18/2020	13:45	7	3
Borders	6	8/25/2020	07:00	8/18/2020	13:45	7	2
Borders	7	8/25/2020	07:00	8/18/2020	13:45	7	2
Borders	8	8/26/2020	08:00	8/19/2020	14:30	7	1
Borders	9	8/26/2020	08:00	8/19/2020	14:30	7	2
Borders	10	8/26/2020	08:00	8/19/2020	14:30	7	2
Cross	1	8/24/2020	06:00	8/17/2020	12:30	7	3
Cross	2	8/24/2020	06:00	8/17/2020	12:30	7	0
Cross	3	8/24/2020	06:00	8/17/2020	12:30	7	8
Cross	4	8/25/2020	07:00	8/18/2020	13:45	7	3
Cross	5	8/25/2020	07:00	8/18/2020	13:45	7	8
Cross	6	8/25/2020	07:00	8/18/2020	13:45	7	4
Cross	7	8/25/2020	07:00	8/18/2020	13:45	7	3
Cross	8	8/26/2020	08:00	8/19/2020	14:30	7	2
Cross	9	8/26/2020	08:00	8/19/2020	14:30	7	1
Cross	10	8/26/2020	08:00	8/19/2020	14:30	7	2
DoubleCross	1	8/24/2020	06:00	8/17/2020	12:30	7	8
DoubleCross	2	8/24/2020	06:00	8/17/2020	12:30	7	4
DoubleCross	3	8/24/2020	06:00	8/17/2020	12:30	7	6
DoubleCross	4	8/25/2020	07:00	8/18/2020	13:45	7	4
DoubleCross	5	8/25/2020	07:00	8/18/2020	13:45	7	5
DoubleCross	6	8/25/2020	07:00	8/18/2020	13:45	7	5
DoubleCross	7	8/25/2020	07:00	8/18/2020	13:45	7	3
DoubleCross	8	8/26/2020	08:00	8/19/2020	14:30	7	1
DoubleCross	9	8/26/2020	08:00	8/19/2020	14:30	7	3
DoubleCross	10	8/26/2020	08:00	8/19/2020	14:30	7	5
Open	1	8/31/2020	14:00	8/24/2020	06:30	7	0
Open	2	8/31/2020	14:00	8/24/2020	06:30	7	1
Open	3	8/31/2020	14:00	8/24/2020	06:30	7	3
Open	4	8/31/2020	14:00	8/24/2020	06:30	7	3
Open	5	9/1/2020	14:00	8/25/2020	07:30	7	2
Open	6	9/1/2020	14:00	8/25/2020	07:30	7	4
Open	7	9/1/2020	14:00	8/25/2020	07:30	7	3
Open	8	9/2/2020	14:30	8/26/2020	08:30	7	6
Open	9	9/2/2020	14:30	8/26/2020	08:30	7	0
Open	10	9/2/2020	14:30	8/26/2020	08:30	7	4
Borders	1	8/31/2020	14:00	8/24/2020	06:30	7	3
Borders	2	8/31/2020	14:00	8/24/2020	06:30	7	1
Borders	3	8/31/2020	14:00	8/24/2020	06:30	7	10
Borders	4	8/31/2020	14:00	8/24/2020	06:30	7	4
Borders	5	9/1/2020	14:00	8/25/2020	07:30	7	4
Borders	6	9/1/2020	14:00	8/25/2020	07:30	7	0
Borders	7	9/1/2020	14:00	8/25/2020	07:30	7	4
Borders	8	9/2/2020	14:30	8/26/2020	08:30	7	0
Borders	9	9/2/2020	14:30	8/26/2020	08:30	7	2
Borders	10	9/2/2020	14:30	8/26/2020	08:30	7	2
Cross	1	8/31/2020	14:00	8/24/2020	06:30	7	4
Cross	2	8/31/2020	14:00	8/24/2020	06:30	7	4
Cross	3	8/31/2020	14:00	8/24/2020	06:30	7	10
Cross	4	9/1/2020	14:00	8/25/2020	07:30	7	1
Cross	5	9/1/2020	14:00	8/25/2020	07:30	7	5
Cross	6	9/1/2020	14:00	8/25/2020	07:30	7	7
Cross	7	9/1/2020	14:00	8/25/2020	07:30	7	6
Cross	8	9/2/2020	14:30	8/26/2020	08:30	7	2
Cross	9	9/2/2020	14:30	8/26/2020	08:30	7	2
Cross	10	9/2/2020	14:30	8/26/2020	08:30	7	1
DoubleCross	1	8/31/2020	14:00	8/24/2020	06:30	7	9
DoubleCross	2	8/31/2020	14:00	8/24/2020	06:30	7	6
DoubleCross	3	8/31/2020	14:00	8/24/2020	06:30	7	5
DoubleCross	4	9/1/2020	14:00	8/25/2020	07:30	7	7
DoubleCross	5	9/1/2020	14:00	8/25/2020	07:30	7	6
DoubleCross	6	9/1/2020	14:00	8/25/2020	07:30	7	5
DoubleCross	7	9/1/2020	14:00	8/25/2020	07:30	7	3
DoubleCross	8	9/2/2020	14:30	8/26/2020	08:30	7	3
DoubleCross	9	9/2/2020	14:30	8/26/2020	08:30	7	2
DoubleCross	10	9/2/2020	14:30	8/26/2020	08:30	7	2
Open	1	9/7/2020	17:00	8/31/2020	14:30	7	3
Open	2	9/7/2020	17:00	8/31/2020	14:30	7	2
Open	3	9/7/2020	17:00	8/31/2020	14:30	7	1
Open	4	9/7/2020	17:00	8/31/2020	14:30	7	2
Open	5	9/8/2020	18:00	9/1/2020	14:30	7	4
Open	6	9/8/2020	18:00	9/1/2020	14:30	7	2
Open	7	9/8/2020	18:00	9/1/2020	14:30	7	4
Open	8	9/9/2020	19:00	9/2/2020	15:00	7	4
Open	9	9/9/2020	19:00	9/2/2020	15:00	7	4
Open	10	9/9/2020	19:00	9/2/2020	15:00	7	1
Borders	1	9/7/2020	17:00	8/31/2020	14:30	7	3
Borders	2	9/7/2020	17:00	8/31/2020	14:30	7	3
Borders	3	9/7/2020	17:00	8/31/2020	14:30	7	5
Borders	4	9/7/2020	17:00	8/31/2020	14:30	7	4
Borders	5	9/8/2020	18:00	9/1/2020	14:30	7	3
Borders	6	9/8/2020	18:00	9/1/2020	14:30	7	4
Borders	7	9/8/2020	18:00	9/1/2020	14:30	7	1
Borders	8	9/9/2020	19:00	9/2/2020	15:00	7	4
Borders	9	9/9/2020	19:00	9/2/2020	15:00	7	2
Borders	10	9/9/2020	19:00	9/2/2020	15:00	7	3
Cross	1	9/7/2020	17:00	8/31/2020	14:30	7	4
Cross	2	9/7/2020	17:00	8/31/2020	14:30	7	2
Cross	3	9/7/2020	17:00	8/31/2020	14:30	7	4
Cross	4	9/8/2020	18:00	9/1/2020	14:30	7	7
Cross	5	9/8/2020	18:00	9/1/2020	14:30	7	4
Cross	6	9/8/2020	18:00	9/1/2020	14:30	7	7
Cross	7	9/8/2020	18:00	9/1/2020	14:30	7	3
Cross	8	9/9/2020	19:00	9/2/2020	15:00	7	3
Cross	9	9/9/2020	19:00	9/2/2020	15:00	7	2
Cross	10	9/9/2020	19:00	9/2/2020	15:00	7	1
DoubleCross	1	9/7/2020	17:00	8/31/2020	14:30	7	7
DoubleCross	2	9/7/2020	17:00	8/31/2020	14:30	7	8
DoubleCross	3	9/7/2020	17:00	8/31/2020	14:30	7	6
DoubleCross	4	9/8/2020	18:00	9/1/2020	14:30	7	3
DoubleCross	5	9/8/2020	18:00	9/1/2020	14:30	7	7
DoubleCross	6	9/8/2020	18:00	9/1/2020	14:30	7	7
DoubleCross	7	9/8/2020	18:00	9/1/2020	14:30	7	3
DoubleCross	8	9/9/2020	19:00	9/2/2020	15:00	7	5
DoubleCross	9	9/9/2020	19:00	9/2/2020	15:00	7	1
DoubleCross	10	9/9/2020	19:00	9/2/2020	15:00	7	2
Open	1	9/14/2020	11:00	9/7/2020	17:30	7	missing
Open	2	9/14/2020	11:00	9/7/2020	17:30	7	5
Open	3	9/14/2020	11:00	9/7/2020	17:30	7	2
Open	4	9/14/2020	11:00	9/7/2020	17:30	7	4
Open	5	9/15/2020	12:00	9/8/2020	18:30	7	2
Open	6	9/15/2020	12:00	9/8/2020	18:30	7	5
Open	7	9/15/2020	12:00	9/8/2020	18:30	7	11
Open	8	9/16/2020	13:00	9/9/2020	19:30	7	5
Open	9	9/16/2020	13:00	9/9/2020	19:30	7	4
Open	10	9/16/2020	13:00	9/9/2020	19:30	7	8
Borders	1	9/14/2020	11:00	9/7/2020	17:30	7	8
Borders	2	9/14/2020	11:00	9/7/2020	17:30	7	1
Borders	3	9/14/2020	11:00	9/7/2020	17:30	7	5
Borders	4	9/14/2020	11:00	9/7/2020	17:30	7	7
Borders	5	9/15/2020	12:00	9/8/2020	18:30	7	2
Borders	6	9/15/2020	12:00	9/8/2020	18:30	7	1
Borders	7	9/15/2020	12:00	9/8/2020	18:30	7	3
Borders	8	9/16/2020	13:00	9/9/2020	19:30	7	5
Borders	9	9/16/2020	13:00	9/9/2020	19:30	7	6
Borders	10	9/16/2020	13:00	9/9/2020	19:30	7	4
Cross	1	9/14/2020	11:00	9/7/2020	17:30	7	5
Cross	2	9/14/2020	11:00	9/7/2020	17:30	7	4
Cross	3	9/14/2020	11:00	9/7/2020	17:30	7	10
Cross	4	9/15/2020	12:00	9/8/2020	18:30	7	2
Cross	5	9/15/2020	12:00	9/8/2020	18:30	7	4
Cross	6	9/15/2020	12:00	9/8/2020	18:30	7	12
Cross	7	9/15/2020	12:00	9/8/2020	18:30	7	7
Cross	8	9/16/2020	13:00	9/9/2020	19:30	7	5
Cross	9	9/16/2020	13:00	9/9/2020	19:30	7	2
Cross	10	9/16/2020	13:00	9/9/2020	19:30	7	0
DoubleCross	1	9/14/2020	11:00	9/7/2020	17:30	7	9
DoubleCross	2	9/14/2020	11:00	9/7/2020	17:30	7	12
DoubleCross	3	9/14/2020	11:00	9/7/2020	17:30	7	10
DoubleCross	4	9/15/2020	12:00	9/8/2020	18:30	7	5
DoubleCross	5	9/15/2020	12:00	9/8/2020	18:30	7	8
DoubleCross	6	9/15/2020	12:00	9/8/2020	18:30	7	10
DoubleCross	7	9/15/2020	12:00	9/8/2020	18:30	7	6
DoubleCross	8	9/16/2020	13:00	9/9/2020	19:30	7	9
DoubleCross	9	9/16/2020	13:00	9/9/2020	19:30	7	11
DoubleCross	10	9/16/2020	13:00	9/9/2020	19:30	7	5
Open	1	9/21/2020	17:30	9/14/2020	11:30	7	0
Open	2	9/21/2020	17:30	9/14/2020	11:30	7	missing
Open	3	9/21/2020	17:30	9/14/2020	11:30	7	1
Open	4	9/21/2020	17:30	9/14/2020	11:30	7	0
Open	5	9/22/2020	18:00	9/15/2020	12:30	7	missing
Open	6	9/22/2020	18:00	9/15/2020	12:30	7	missing
Open	7	9/22/2020	18:00	9/15/2020	12:30	7	missing
Open	8	9/23/2020	07:00	9/16/2020	13:30	7	missing
Open	9	9/23/2020	07:00	9/16/2020	13:30	7	missing
Open	10	9/23/2020	07:00	9/16/2020	13:30	7	missing
Borders	1	9/21/2020	17:30	9/14/2020	11:30	7	2
Borders	2	9/21/2020	17:30	9/14/2020	11:30	7	2
Borders	3	9/21/2020	17:30	9/14/2020	11:30	7	4
Borders	4	9/21/2020	17:30	9/14/2020	11:30	7	4
Borders	5	9/22/2020	18:00	9/15/2020	12:30	7	missing
Borders	6	9/22/2020	18:00	9/15/2020	12:30	7	missing
Borders	7	9/22/2020	18:00	9/15/2020	12:30	7	missing
Borders	8	9/23/2020	07:00	9/16/2020	13:30	7	missing
Borders	9	9/23/2020	07:00	9/16/2020	13:30	7	missing
Borders	10	9/23/2020	07:00	9/16/2020	13:30	7	missing
Cross	1	9/21/2020	17:30	9/14/2020	11:30	7	2
Cross	2	9/21/2020	17:30	9/14/2020	11:30	7	0
Cross	3	9/21/2020	17:30	9/14/2020	11:30	7	8
Cross	4	9/22/2020	18:00	9/15/2020	12:30	7	missing
Cross	5	9/22/2020	18:00	9/15/2020	12:30	7	missing
Cross	6	9/22/2020	18:00	9/15/2020	12:30	7	missing
Cross	7	9/22/2020	18:00	9/15/2020	12:30	7	missing
Cross	8	9/23/2020	07:00	9/16/2020	13:30	7	missing
Cross	9	9/23/2020	07:00	9/16/2020	13:30	7	missing
Cross	10	9/23/2020	07:00	9/16/2020	13:30	7	missing
DoubleCross	1	9/21/2020	17:30	9/14/2020	11:30	7	5
DoubleCross	2	9/21/2020	17:30	9/14/2020	11:30	7	5
DoubleCross	3	9/21/2020	17:30	9/14/2020	11:30	7	5
DoubleCross	4	9/22/2020	18:00	9/15/2020	12:30	7	missing
DoubleCross	5	9/22/2020	18:00	9/15/2020	12:30	7	missing
DoubleCross	6	9/22/2020	18:00	9/15/2020	12:30	7	missing
DoubleCross	7	9/22/2020	18:00	9/15/2020	12:30	7	missing
DoubleCross	8	9/23/2020	07:00	9/16/2020	13:30	7	missing
DoubleCross	9	9/23/2020	07:00	9/16/2020	13:30	7	missing
DoubleCross	10	9/23/2020	07:00	9/16/2020	13:30	7	missing
Open	1	9/28/2020	13:00	9/21/2020	18:30	7	1
Open	2	9/28/2020	13:00	9/21/2020	18:30	7	0
Open	3	9/28/2020	13:00	9/21/2020	18:30	7	1
Open	4	9/28/2020	13:00	9/21/2020	18:30	7	2
Open	5	9/29/2020	13:30	9/15/2020	12:30	14	3
Open	6	9/29/2020	13:30	9/15/2020	12:30	14	1
Open	7	9/29/2020	13:30	9/15/2020	12:30	14	8
Open	8	9/30/2020	14:00	9/16/2020	13:30	14	2
Open	9	9/30/2020	14:00	9/16/2020	13:30	14	4
Open	10	9/30/2020	14:00	9/16/2020	13:30	14	3
Borders	1	9/28/2020	13:00	9/21/2020	18:30	7	4
Borders	2	9/28/2020	13:00	9/21/2020	18:30	7	2
Borders	3	9/28/2020	13:00	9/21/2020	18:30	7	2
Borders	4	9/28/2020	13:00	9/21/2020	18:30	7	7
Borders	5	9/29/2020	13:30	9/15/2020	12:30	14	7
Borders	6	9/29/2020	13:30	9/15/2020	12:30	14	5
Borders	7	9/29/2020	13:30	9/15/2020	12:30	14	2
Borders	8	9/30/2020	14:00	9/16/2020	13:30	14	7
Borders	9	9/30/2020	14:00	9/16/2020	13:30	14	8
Borders	10	9/30/2020	14:00	9/16/2020	13:30	14	2
Cross	1	9/28/2020	13:00	9/21/2020	18:30	7	9
Cross	2	9/28/2020	13:00	9/21/2020	18:30	7	4
Cross	3	9/28/2020	13:00	9/21/2020	18:30	7	5
Cross	4	9/29/2020	13:30	9/15/2020	12:30	14	9
Cross	5	9/29/2020	13:30	9/15/2020	12:30	14	11
Cross	6	9/29/2020	13:30	9/15/2020	12:30	14	10
Cross	7	9/29/2020	13:30	9/15/2020	12:30	14	3
Cross	8	9/30/2020	14:00	9/16/2020	13:30	14	10
Cross	9	9/30/2020	14:00	9/16/2020	13:30	14	9
Cross	10	9/30/2020	14:00	9/16/2020	13:30	14	3
DoubleCross	1	9/28/2020	13:00	9/21/2020	18:30	7	5
DoubleCross	2	9/28/2020	13:00	9/21/2020	18:30	7	11
DoubleCross	3	9/28/2020	13:00	9/21/2020	18:30	7	8
DoubleCross	4	9/29/2020	13:30	9/15/2020	12:30	14	1
DoubleCross	5	9/29/2020	13:30	9/15/2020	12:30	14	9
DoubleCross	6	9/29/2020	13:30	9/15/2020	12:30	14	10
DoubleCross	7	9/29/2020	13:30	9/15/2020	12:30	14	4
DoubleCross	8	9/30/2020	14:00	9/16/2020	13:30	14	10
DoubleCross	9	9/30/2020	14:00	9/16/2020	13:30	14	5
DoubleCross	10	9/30/2020	14:00	9/16/2020	13:30	14	missing
Open	1	10/5/2020	15:30	9/28/2020	13:30	7	1
Open	2	10/5/2020	15:30	9/28/2020	13:30	7	18
Open	3	10/5/2020	15:30	9/28/2020	13:30	7	11
Open	4	10/5/2020	15:30	9/28/2020	13:30	7	4
Open	5	10/6/2020	16:00	9/29/2020	14:00	7	2
Open	6	10/6/2020	16:00	9/29/2020	14:00	7	missing
Open	7	10/6/2020	16:00	9/29/2020	14:00	7	12
Open	8	10/7/2020	17:00	9/30/2020	14:30	7	missing
Open	9	10/7/2020	17:00	9/30/2020	14:30	7	missing
Open	10	10/7/2020	17:00	9/30/2020	14:30	7	missing
Borders	1	10/5/2020	15:30	9/28/2020	13:30	7	13
Borders	2	10/5/2020	15:30	9/28/2020	13:30	7	21
Borders	3	10/5/2020	15:30	9/28/2020	13:30	7	6
Borders	4	10/5/2020	15:30	9/28/2020	13:30	7	1
Borders	5	10/6/2020	16:00	9/29/2020	14:00	7	10
Borders	6	10/6/2020	16:00	9/29/2020	14:00	7	missing
Borders	7	10/6/2020	16:00	9/29/2020	14:00	7	6
Borders	8	10/7/2020	17:00	9/30/2020	14:30	7	missing
Borders	9	10/7/2020	17:00	9/30/2020	14:30	7	missing
Borders	10	10/7/2020	17:00	9/30/2020	14:30	7	missing
Cross	1	10/5/2020	15:30	9/28/2020	13:30	7	14
Cross	2	10/5/2020	15:30	9/28/2020	13:30	7	9
Cross	3	10/5/2020	15:30	9/28/2020	13:30	7	33
Cross	4	10/6/2020	16:00	9/29/2020	14:00	7	5
Cross	5	10/6/2020	16:00	9/29/2020	14:00	7	7
Cross	6	10/6/2020	16:00	9/29/2020	14:00	7	12
Cross	7	10/6/2020	16:00	9/29/2020	14:00	7	2
Cross	8	10/7/2020	17:00	9/30/2020	14:30	7	missing
Cross	9	10/7/2020	17:00	9/30/2020	14:30	7	missing
Cross	10	10/7/2020	17:00	9/30/2020	14:30	7	missing
DoubleCross	1	10/5/2020	15:30	9/28/2020	13:30	7	10
DoubleCross	2	10/5/2020	15:30	9/28/2020	13:30	7	13
DoubleCross	3	10/5/2020	15:30	9/28/2020	13:30	7	12
DoubleCross	4	10/6/2020	16:00	9/29/2020	14:00	7	9
DoubleCross	5	10/6/2020	16:00	9/29/2020	14:00	7	missing
DoubleCross	6	10/6/2020	16:00	9/29/2020	14:00	7	10
DoubleCross	7	10/6/2020	16:00	9/29/2020	14:00	7	4
DoubleCross	8	10/7/2020	17:00	9/30/2020	14:30	7	missing
DoubleCross	9	10/7/2020	17:00	9/30/2020	14:30	7	missing
DoubleCross	10	10/7/2020	17:00	9/30/2020	14:30	7	missing
Open	1	10/13/2020	10:30	10/5/2020	16:00	8	4
Open	2	10/13/2020	10:30	10/5/2020	16:00	8	3
Open	3	10/13/2020	10:30	10/5/2020	16:00	8	3
Open	4	10/13/2020	10:30	10/5/2020	16:00	8	8
Open	5	10/14/2020	11:30	10/6/2020	16:30	8	30
Open	6	10/14/2020	11:30	10/6/2020	16:30	8	4
Open	7	10/14/2020	11:30	10/6/2020	16:30	8	6
Open	8	10/15/2020	12:30	9/30/2020	17:30	15	10
Open	9	10/15/2020	12:30	9/30/2020	17:30	15	12
Open	10	10/15/2020	12:30	9/30/2020	17:30	15	11
Borders	1	10/13/2020	10:30	10/5/2020	16:00	8	14
Borders	2	10/13/2020	10:30	10/5/2020	16:00	8	10
Borders	3	10/13/2020	10:30	10/5/2020	16:00	8	11
Borders	4	10/13/2020	10:30	10/5/2020	16:00	8	17
Borders	5	10/14/2020	11:30	10/6/2020	16:30	8	45
Borders	6	10/14/2020	11:30	10/6/2020	16:30	8	11
Borders	7	10/14/2020	11:30	10/6/2020	16:30	8	9
Borders	8	10/15/2020	12:30	9/30/2020	17:30	15	9
Borders	9	10/15/2020	12:30	9/30/2020	17:30	15	6
Borders	10	10/15/2020	12:30	9/30/2020	17:30	15	11
Cross	1	10/13/2020	10:30	10/5/2020	16:00	8	9
Cross	2	10/13/2020	10:30	10/5/2020	16:00	8	2
Cross	3	10/13/2020	10:30	10/5/2020	16:00	8	5
Cross	4	10/14/2020	11:30	10/6/2020	16:30	8	27
Cross	5	10/14/2020	11:30	10/6/2020	16:30	8	15
Cross	6	10/14/2020	11:30	10/6/2020	16:30	8	7
Cross	7	10/14/2020	11:30	10/6/2020	16:30	8	18
Cross	8	10/15/2020	12:30	9/30/2020	17:30	15	6
Cross	9	10/15/2020	12:30	9/30/2020	17:30	15	10
Cross	10	10/15/2020	12:30	9/30/2020	17:30	15	6
DoubleCross	1	10/13/2020	10:30	10/5/2020	16:00	8	7
DoubleCross	2	10/13/2020	10:30	10/5/2020	16:00	8	11
DoubleCross	3	10/13/2020	10:30	10/5/2020	16:00	8	4
DoubleCross	4	10/14/2020	11:30	10/6/2020	16:30	8	21
DoubleCross	5	10/14/2020	11:30	10/6/2020	16:30	8	15
DoubleCross	6	10/14/2020	11:30	10/6/2020	16:30	8	5
DoubleCross	7	10/14/2020	11:30	10/6/2020	16:30	8	13
DoubleCross	8	10/15/2020	12:30	9/30/2020	17:30	15	12
DoubleCross	9	10/15/2020	12:30	9/30/2020	17:30	15	12
DoubleCross	10	10/15/2020	12:30	9/30/2020	17:30	15	15
Open	1	10/19/2020	16:00	10/13/2020	11:00	6	3
Open	2	10/19/2020	16:00	10/13/2020	11:00	6	1
Open	3	10/19/2020	16:00	10/13/2020	11:00	6	5
Open	4	10/19/2020	16:00	10/13/2020	11:00	6	4
Open	5	10/20/2020	16:30	10/14/2020	12:00	6	4
Open	6	10/20/2020	16:30	10/14/2020	12:00	6	3
Open	7	10/20/2020	16:30	10/14/2020	12:00	6	3
Open	8	10/21/2020	17:30	10/15/2020	13:00	6	1
Open	9	10/21/2020	17:30	10/15/2020	13:00	6	0
Open	10	10/21/2020	17:30	10/15/2020	13:00	6	0
Borders	1	10/19/2020	16:00	10/13/2020	11:00	6	7
Borders	2	10/19/2020	16:00	10/13/2020	11:00	6	2
Borders	3	10/19/2020	16:00	10/13/2020	11:00	6	6
Borders	4	10/19/2020	16:00	10/13/2020	11:00	6	3
Borders	5	10/20/2020	16:30	10/14/2020	12:00	6	6
Borders	6	10/20/2020	16:30	10/14/2020	12:00	6	1
Borders	7	10/20/2020	16:30	10/14/2020	12:00	6	1
Borders	8	10/21/2020	17:30	10/15/2020	13:00	6	3
Borders	9	10/21/2020	17:30	10/15/2020	13:00	6	2
Borders	10	10/21/2020	17:30	10/15/2020	13:00	6	2
Cross	1	10/19/2020	16:00	10/13/2020	11:00	6	1
Cross	2	10/19/2020	16:00	10/13/2020	11:00	6	6
Cross	3	10/19/2020	16:00	10/13/2020	11:00	6	1
Cross	4	10/20/2020	16:30	10/14/2020	12:00	6	5
Cross	5	10/20/2020	16:30	10/14/2020	12:00	6	3
Cross	6	10/20/2020	16:30	10/14/2020	12:00	6	5
Cross	7	10/20/2020	16:30	10/14/2020	12:00	6	6
Cross	8	10/21/2020	17:30	10/15/2020	13:00	6	2
Cross	9	10/21/2020	17:30	10/15/2020	13:00	6	4
Cross	10	10/21/2020	17:30	10/15/2020	13:00	6	1
DoubleCross	1	10/19/2020	16:00	10/13/2020	11:00	6	10
DoubleCross	2	10/19/2020	16:00	10/13/2020	11:00	6	9
DoubleCross	3	10/19/2020	16:00	10/13/2020	11:00	6	7
DoubleCross	4	10/20/2020	16:30	10/14/2020	12:00	6	9
DoubleCross	5	10/20/2020	16:30	10/14/2020	12:00	6	4
DoubleCross	6	10/20/2020	16:30	10/14/2020	12:00	6	6
DoubleCross	7	10/20/2020	16:30	10/14/2020	12:00	6	4
DoubleCross	8	10/21/2020	17:30	10/15/2020	13:00	6	6
DoubleCross	9	10/21/2020	17:30	10/15/2020	13:00	6	7
DoubleCross	10	10/21/2020	17:30	10/15/2020	13:00	6	5
Open	1	10/26/2020	11:30	10/19/2020	16:30	7	1
Open	2	10/26/2020	11:30	10/19/2020	16:30	7	2
Open	3	10/26/2020	11:30	10/19/2020	16:30	7	2
Open	4	10/26/2020	11:30	10/19/2020	16:30	7	6
Open	5	10/27/2020	12:30	10/20/2020	17:00	7	2
Open	6	10/27/2020	12:30	10/20/2020	17:00	7	1
Open	7	10/27/2020	12:30	10/20/2020	17:00	7	2
Open	8	10/28/2020	13:00	10/21/2020	18:00	7	3
Open	9	10/28/2020	13:00	10/21/2020	18:00	7	6
Open	10	10/28/2020	13:00	10/21/2020	18:00	7	missing
Borders	1	10/26/2020	11:30	10/19/2020	16:30	7	1
Borders	2	10/26/2020	11:30	10/19/2020	16:30	7	3
Borders	3	10/26/2020	11:30	10/19/2020	16:30	7	5
Borders	4	10/26/2020	11:30	10/19/2020	16:30	7	4
Borders	5	10/27/2020	12:30	10/20/2020	17:00	7	5
Borders	6	10/27/2020	12:30	10/20/2020	17:00	7	1
Borders	7	10/27/2020	12:30	10/20/2020	17:00	7	2
Borders	8	10/28/2020	13:00	10/21/2020	18:00	7	9
Borders	9	10/28/2020	13:00	10/21/2020	18:00	7	3
Borders	10	10/28/2020	13:00	10/21/2020	18:00	7	2
Cross	1	10/26/2020	11:30	10/19/2020	16:30	7	3
Cross	2	10/26/2020	11:30	10/19/2020	16:30	7	3
Cross	3	10/26/2020	11:30	10/19/2020	16:30	7	0
Cross	4	10/27/2020	12:30	10/20/2020	17:00	7	3
Cross	5	10/27/2020	12:30	10/20/2020	17:00	7	1
Cross	6	10/27/2020	12:30	10/20/2020	17:00	7	1
Cross	7	10/27/2020	12:30	10/20/2020	17:00	7	5
Cross	8	10/28/2020	13:00	10/21/2020	18:00	7	8
Cross	9	10/28/2020	13:00	10/21/2020	18:00	7	6
Cross	10	10/28/2020	13:00	10/21/2020	18:00	7	5
DoubleCross	1	10/26/2020	11:30	10/19/2020	16:30	7	5
DoubleCross	2	10/26/2020	11:30	10/19/2020	16:30	7	6
DoubleCross	3	10/26/2020	11:30	10/19/2020	16:30	7	10
DoubleCross	4	10/27/2020	12:30	10/20/2020	17:00	7	5
DoubleCross	5	10/27/2020	12:30	10/20/2020	17:00	7	11
DoubleCross	6	10/27/2020	12:30	10/20/2020	17:00	7	3
DoubleCross	7	10/27/2020	12:30	10/20/2020	17:00	7	7
DoubleCross	8	10/28/2020	13:00	10/21/2020	18:00	7	14
DoubleCross	9	10/28/2020	13:00	10/21/2020	18:00	7	6
DoubleCross	10	10/28/2020	13:00	10/21/2020	18:00	7	9
