# Supplementary material for: Intertidal habitat complexity influences the density of the non-native crab Hemigrapsus sanguineus
Source: PeerJ. 2023 Apr 6;11:e15161. doi: 10.7717/peerj.15161 (PMC10083005; doi:10.7717/peerj.15161)
Supplement: Supplemental Information 2 — The number of crabs under pavers in water and in air, for all paver types. [file peerj-11-15161-s002.csv]

Date	Treatment	Trial	Condition	Duration(min)	WaterTemp(C)	SampleSize	#UnderPaver	#OutsidePaver
10/7/2020	Open	1	Air	5	21	8	1	7
10/7/2020	Open	1	Air	10	21	8	0	8
10/7/2020	Open	1	Air	15	21	8	0	8
10/7/2020	Open	1	Air	20	21	8	2	6
10/7/2020	Open	1	Air	25	21	8	0	8
10/7/2020	Open	1	Air	30	21	8	0	8
10/7/2020	Open	1	Air	35	21	8	2	6
10/7/2020	Open	1	Air	40	21	8	0	8
10/7/2020	Open	1	Air	45	21	8	0	8
10/7/2020	Open	1	Air	50	21	8	0	8
10/7/2020	Open	1	Air	55	21	8	0	8
10/7/2020	Open	1	Air	60	21	8	1	7
10/7/2020	Open	1	Water	5	17	8	1	7
10/7/2020	Open	1	Water	10	17	8	0	8
10/7/2020	Open	1	Water	15	17	8	1	7
10/7/2020	Open	1	Water	20	17	8	1	7
10/7/2020	Open	1	Water	25	17	8	2	6
10/7/2020	Open	1	Water	30	17	8	0	8
10/7/2020	Open	1	Water	35	17	8	1	7
10/7/2020	Open	1	Water	40	17	8	2	6
10/7/2020	Open	1	Water	45	17	8	1	7
10/7/2020	Open	1	Water	50	17	8	1	7
10/7/2020	Open	1	Water	55	17	8	1	7
10/7/2020	Open	1	Water	60	17	8	1	7
10/12/2020	DoubleCross	1	Air	5	21	8	2	6
10/12/2020	DoubleCross	1	Air	10	21	8	2	6
10/12/2020	DoubleCross	1	Air	15	21	8	2	6
10/12/2020	DoubleCross	1	Air	20	21	8	2	6
10/12/2020	DoubleCross	1	Air	25	21	8	2	6
10/12/2020	DoubleCross	1	Air	30	21	8	3	5
10/12/2020	DoubleCross	1	Air	35	21	8	3	5
10/12/2020	DoubleCross	1	Air	40	21	8	4	4
10/12/2020	DoubleCross	1	Air	45	21	8	4	4
10/12/2020	DoubleCross	1	Air	50	21	8	4	4
10/12/2020	DoubleCross	1	Air	55	21	8	4	4
10/12/2020	DoubleCross	1	Air	60	21	8	5	3
10/12/2020	DoubleCross	1	Water	5	17	8	2	6
10/12/2020	DoubleCross	1	Water	10	17	8	6	2
10/12/2020	DoubleCross	1	Water	15	17	8	6	2
10/12/2020	DoubleCross	1	Water	20	17	8	5	3
10/12/2020	DoubleCross	1	Water	25	17	8	6	2
10/12/2020	DoubleCross	1	Water	30	17	8	6	2
10/12/2020	DoubleCross	1	Water	35	17	8	6	2
10/12/2020	DoubleCross	1	Water	40	17	8	7	1
10/12/2020	DoubleCross	1	Water	45	17	8	7	1
10/12/2020	DoubleCross	1	Water	50	17	8	8	0
10/12/2020	DoubleCross	1	Water	55	17	8	8	0
10/12/2020	DoubleCross	1	Water	60	17	8	8	0
10/13/2020	Borders	1	Air	5	20.5	8	0	8
10/13/2020	Borders	1	Air	10	20.5	8	1	7
10/13/2020	Borders	1	Air	15	20.5	8	2	6
10/13/2020	Borders	1	Air	20	20.5	8	2	6
10/13/2020	Borders	1	Air	25	20.5	8	2	6
10/13/2020	Borders	1	Air	30	20.5	8	2	6
10/13/2020	Borders	1	Air	35	20.5	8	2	6
10/13/2020	Borders	1	Air	40	20.5	8	3	5
10/13/2020	Borders	1	Air	45	20.5	8	3	5
10/13/2020	Borders	1	Air	50	20.5	8	3	5
10/13/2020	Borders	1	Air	55	20.5	8	3	5
10/13/2020	Borders	1	Air	60	20.5	8	3	5
10/13/2020	Borders	1	Water	5	16.5	8	3	5
10/13/2020	Borders	1	Water	10	16.5	8	4	4
10/13/2020	Borders	1	Water	15	16.5	8	5	3
10/13/2020	Borders	1	Water	20	16.5	8	5	3
10/13/2020	Borders	1	Water	25	16.5	8	5	3
10/13/2020	Borders	1	Water	30	16.5	8	5	3
10/13/2020	Borders	1	Water	35	16.5	8	6	2
10/13/2020	Borders	1	Water	40	16.5	8	6	2
10/13/2020	Borders	1	Water	45	16.5	8	5	3
10/13/2020	Borders	1	Water	50	16.5	8	5	3
10/13/2020	Borders	1	Water	55	16.5	8	5	3
10/13/2020	Borders	1	Water	60	16.5	8	6	2
10/14/2020	Cross	1	Air	5	20	8	0	8
10/14/2020	Cross	1	Air	10	20	8	0	8
10/14/2020	Cross	1	Air	15	20	8	0	8
10/14/2020	Cross	1	Air	20	20	8	0	8
10/14/2020	Cross	1	Air	25	20	8	0	8
10/14/2020	Cross	1	Air	30	20	8	0	8
10/14/2020	Cross	1	Air	35	20	8	0	8
10/14/2020	Cross	1	Air	40	20	8	0	8
10/14/2020	Cross	1	Air	45	20	8	0	8
10/14/2020	Cross	1	Air	50	20	8	0	8
10/14/2020	Cross	1	Air	55	20	8	0	8
10/14/2020	Cross	1	Air	60	20	8	0	8
10/14/2020	Cross	1	Water	5	17	8	4	4
10/14/2020	Cross	1	Water	10	17	8	5	3
10/14/2020	Cross	1	Water	15	17	8	5	3
10/14/2020	Cross	1	Water	20	17	8	5	3
10/14/2020	Cross	1	Water	25	17	8	4	4
10/14/2020	Cross	1	Water	30	17	8	4	4
10/14/2020	Cross	1	Water	35	17	8	3	5
10/14/2020	Cross	1	Water	40	17	8	4	4
10/14/2020	Cross	1	Water	45	17	8	4	4
10/14/2020	Cross	1	Water	50	17	8	6	2
10/14/2020	Cross	1	Water	55	17	8	4	4
10/14/2020	Cross	1	Water	60	17	8	6	2
10/26/2020	DoubleCross	2	Air	5	21	8	1	7
10/26/2020	DoubleCross	2	Air	10	21	8	1	7
10/26/2020	DoubleCross	2	Air	15	21	8	2	6
10/26/2020	DoubleCross	2	Air	20	21	8	2	6
10/26/2020	DoubleCross	2	Air	25	21	8	2	6
10/26/2020	DoubleCross	2	Air	30	21	8	2	6
10/26/2020	DoubleCross	2	Air	35	21	8	2	6
10/26/2020	DoubleCross	2	Air	40	21	8	3	5
10/26/2020	DoubleCross	2	Air	45	21	8	3	5
10/26/2020	DoubleCross	2	Air	50	21	8	3	5
10/26/2020	DoubleCross	2	Air	55	21	8	3	5
10/26/2020	DoubleCross	2	Air	60	21	8	3	5
10/26/2020	DoubleCross	2	Water	5	17	8	5	3
10/26/2020	DoubleCross	2	Water	10	17	8	1	7
10/26/2020	DoubleCross	2	Water	15	17	8	0	8
10/26/2020	DoubleCross	2	Water	20	17	8	3	5
10/26/2020	DoubleCross	2	Water	25	17	8	2	6
10/26/2020	DoubleCross	2	Water	30	17	8	2	6
10/26/2020	DoubleCross	2	Water	35	17	8	2	6
10/26/2020	DoubleCross	2	Water	40	17	8	1	7
10/26/2020	DoubleCross	2	Water	45	17	8	2	6
10/26/2020	DoubleCross	2	Water	50	17	8	1	7
10/26/2020	DoubleCross	2	Water	55	17	8	1	7
10/26/2020	DoubleCross	2	Water	60	17	8	1	7
10/28/2020	Borders	2	Air	5	20	8	1	7
10/28/2020	Borders	2	Air	10	20	8	1	7
10/28/2020	Borders	2	Air	15	20	8	1	7
10/28/2020	Borders	2	Air	20	20	8	1	7
10/28/2020	Borders	2	Air	25	20	8	1	7
10/28/2020	Borders	2	Air	30	20	8	1	7
10/28/2020	Borders	2	Air	35	20	8	1	7
10/28/2020	Borders	2	Air	40	20	8	1	7
10/28/2020	Borders	2	Air	45	20	8	1	7
10/28/2020	Borders	2	Air	50	20	8	2	6
10/28/2020	Borders	2	Air	55	20	8	2	6
10/28/2020	Borders	2	Air	60	20	8	2	6
10/28/2020	Borders	2	Water	5	15	8	2	6
10/28/2020	Borders	2	Water	10	15	8	2	6
10/28/2020	Borders	2	Water	15	15	8	4	4
10/28/2020	Borders	2	Water	20	15	8	3	5
10/28/2020	Borders	2	Water	25	15	8	5	3
10/28/2020	Borders	2	Water	30	15	8	2	6
10/28/2020	Borders	2	Water	35	15	8	1	7
10/28/2020	Borders	2	Water	40	15	8	2	6
10/28/2020	Borders	2	Water	45	15	8	3	5
10/28/2020	Borders	2	Water	50	15	8	2	6
10/28/2020	Borders	2	Water	55	15	8	2	6
10/28/2020	Borders	2	Water	60	15	8	2	6
11/4/2020	Open	2	Air	5	20	8	0	8
11/4/2020	Open	2	Air	10	20	8	0	8
11/4/2020	Open	2	Air	15	20	8	0	8
11/4/2020	Open	2	Air	20	20	8	0	8
11/4/2020	Open	2	Air	25	20	8	0	8
11/4/2020	Open	2	Air	30	20	8	0	8
11/4/2020	Open	2	Air	35	20	8	0	8
11/4/2020	Open	2	Air	40	20	8	0	8
11/4/2020	Open	2	Air	45	20	8	0	8
11/4/2020	Open	2	Air	50	20	8	1	7
11/4/2020	Open	2	Air	55	20	8	1	7
11/4/2020	Open	2	Air	60	20	8	2	6
11/4/2020	Open	2	Water	5	15	8	3	5
11/4/2020	Open	2	Water	10	15	8	3	5
11/4/2020	Open	2	Water	15	15	8	4	4
11/4/2020	Open	2	Water	20	15	8	5	3
11/4/2020	Open	2	Water	25	15	8	6	2
11/4/2020	Open	2	Water	30	15	8	6	2
11/4/2020	Open	2	Water	35	15	8	6	2
11/4/2020	Open	2	Water	40	15	8	6	2
11/4/2020	Open	2	Water	45	15	8	6	2
11/4/2020	Open	2	Water	50	15	8	4	4
11/4/2020	Open	2	Water	55	15	8	4	4
11/4/2020	Open	2	Water	60	15	8	7	1
11/5/2020	Cross	2	Air	5	20.5	8	1	7
11/5/2020	Cross	2	Air	10	20.5	8	1	7
11/5/2020	Cross	2	Air	15	20.5	8	1	7
11/5/2020	Cross	2	Air	20	20.5	8	1	7
11/5/2020	Cross	2	Air	25	20.5	8	1	7
11/5/2020	Cross	2	Air	30	20.5	8	1	7
11/5/2020	Cross	2	Air	35	20.5	8	1	7
11/5/2020	Cross	2	Air	40	20.5	8	1	7
11/5/2020	Cross	2	Air	45	20.5	8	1	7
11/5/2020	Cross	2	Air	50	20.5	8	1	7
11/5/2020	Cross	2	Air	55	20.5	8	1	7
11/5/2020	Cross	2	Air	60	20.5	8	2	6
11/5/2020	Cross	2	Water	5	16	8	3	5
11/5/2020	Cross	2	Water	10	16	8	3	5
11/5/2020	Cross	2	Water	15	16	8	3	5
11/5/2020	Cross	2	Water	20	16	8	4	4
11/5/2020	Cross	2	Water	25	16	8	3	5
11/5/2020	Cross	2	Water	30	16	8	3	5
11/5/2020	Cross	2	Water	35	16	8	4	4
11/5/2020	Cross	2	Water	40	16	8	4	4
11/5/2020	Cross	2	Water	45	16	8	5	3
11/5/2020	Cross	2	Water	50	16	8	2	6
11/5/2020	Cross	2	Water	55	16	8	3	5
11/5/2020	Cross	2	Water	60	16	8	1	7
11/13/2020	Open	3	Air	5	20	8	0	8
11/13/2020	Open	3	Air	10	20	8	0	8
11/13/2020	Open	3	Air	15	20	8	0	8
11/13/2020	Open	3	Air	20	20	8	0	8
11/13/2020	Open	3	Air	25	20	8	0	8
11/13/2020	Open	3	Air	30	20	8	0	8
11/13/2020	Open	3	Air	35	20	8	0	8
11/13/2020	Open	3	Air	40	20	8	0	8
11/13/2020	Open	3	Air	45	20	8	0	8
11/13/2020	Open	3	Air	50	20	8	0	8
11/13/2020	Open	3	Air	55	20	8	1	7
11/13/2020	Open	3	Air	60	20	8	0	8
11/13/2020	Open	3	Water	5	17	8	1	7
11/13/2020	Open	3	Water	10	17	8	1	7
11/13/2020	Open	3	Water	15	17	8	2	6
11/13/2020	Open	3	Water	20	17	8	3	5
11/13/2020	Open	3	Water	25	17	8	2	6
11/13/2020	Open	3	Water	30	17	8	2	6
11/13/2020	Open	3	Water	35	17	8	2	6
11/13/2020	Open	3	Water	40	17	8	3	5
11/13/2020	Open	3	Water	45	17	8	4	4
11/13/2020	Open	3	Water	50	17	8	4	4
11/13/2020	Open	3	Water	55	17	8	4	4
11/13/2020	Open	3	Water	60	17	8	4	4
11/16/2020	Borders	3	Air	5	19.5	8	0	8
11/16/2020	Borders	3	Air	10	19.5	8	0	8
11/16/2020	Borders	3	Air	15	19.5	8	0	8
11/16/2020	Borders	3	Air	20	19.5	8	1	7
11/16/2020	Borders	3	Air	25	19.5	8	3	5
11/16/2020	Borders	3	Air	30	19.5	8	4	4
11/16/2020	Borders	3	Air	35	19.5	8	4	4
11/16/2020	Borders	3	Air	40	19.5	8	4	4
11/16/2020	Borders	3	Air	45	19.5	8	4	4
11/16/2020	Borders	3	Air	50	19.5	8	4	4
11/16/2020	Borders	3	Air	55	19.5	8	4	4
11/16/2020	Borders	3	Air	60	19.5	8	5	3
11/16/2020	Borders	3	Water	5	16.5	8	1	7
11/16/2020	Borders	3	Water	10	16.5	8	1	7
11/16/2020	Borders	3	Water	15	16.5	8	1	7
11/16/2020	Borders	3	Water	20	16.5	8	2	6
11/16/2020	Borders	3	Water	25	16.5	8	1	7
11/16/2020	Borders	3	Water	30	16.5	8	2	6
11/16/2020	Borders	3	Water	35	16.5	8	1	7
11/16/2020	Borders	3	Water	40	16.5	8	1	7
11/16/2020	Borders	3	Water	45	16.5	8	1	7
11/16/2020	Borders	3	Water	50	16.5	8	1	7
11/16/2020	Borders	3	Water	55	16.5	8	3	5
11/16/2020	Borders	3	Water	60	16.5	8	3	5
11/17/2020	Cross	3	Air	5	20.5	8	0	8
11/17/2020	Cross	3	Air	10	20.5	8	1	7
11/17/2020	Cross	3	Air	15	20.5	8	0	8
11/17/2020	Cross	3	Air	20	20.5	8	0	8
11/17/2020	Cross	3	Air	25	20.5	8	1	7
11/17/2020	Cross	3	Air	30	20.5	8	2	6
11/17/2020	Cross	3	Air	35	20.5	8	2	6
11/17/2020	Cross	3	Air	40	20.5	8	3	5
11/17/2020	Cross	3	Air	45	20.5	8	2	6
11/17/2020	Cross	3	Air	50	20.5	8	3	5
11/17/2020	Cross	3	Air	55	20.5	8	3	5
11/17/2020	Cross	3	Air	60	20.5	8	3	5
11/17/2020	Cross	3	Water	5	16	8	0	8
11/17/2020	Cross	3	Water	10	16	8	2	6
11/17/2020	Cross	3	Water	15	16	8	2	6
11/17/2020	Cross	3	Water	20	16	8	3	5
11/17/2020	Cross	3	Water	25	16	8	3	5
11/17/2020	Cross	3	Water	30	16	8	3	5
11/17/2020	Cross	3	Water	35	16	8	5	3
11/17/2020	Cross	3	Water	40	16	8	5	3
11/17/2020	Cross	3	Water	45	16	8	6	2
11/17/2020	Cross	3	Water	50	16	8	6	2
11/17/2020	Cross	3	Water	55	16	8	6	2
11/17/2020	Cross	3	Water	60	16	8	6	2
11/18/2020	DoubleCross	3	Air	5	20	8	0	8
11/18/2020	DoubleCross	3	Air	10	20	8	1	7
11/18/2020	DoubleCross	3	Air	15	20	8	0	8
11/18/2020	DoubleCross	3	Air	20	20	8	0	8
11/18/2020	DoubleCross	3	Air	25	20	8	0	8
11/18/2020	DoubleCross	3	Air	30	20	8	0	8
11/18/2020	DoubleCross	3	Air	35	20	8	0	8
11/18/2020	DoubleCross	3	Air	40	20	8	0	8
11/18/2020	DoubleCross	3	Air	45	20	8	0	8
11/18/2020	DoubleCross	3	Air	50	20	8	0	8
11/18/2020	DoubleCross	3	Air	55	20	8	0	8
11/18/2020	DoubleCross	3	Air	60	20	8	0	8
11/18/2020	DoubleCross	3	Water	5	16.5	8	1	7
11/18/2020	DoubleCross	3	Water	10	16.5	8	0	8
11/18/2020	DoubleCross	3	Water	15	16.5	8	0	8
11/18/2020	DoubleCross	3	Water	20	16.5	8	1	7
11/18/2020	DoubleCross	3	Water	25	16.5	8	0	8
11/18/2020	DoubleCross	3	Water	30	16.5	8	1	7
11/18/2020	DoubleCross	3	Water	35	16.5	8	1	7
11/18/2020	DoubleCross	3	Water	40	16.5	8	2	6
11/18/2020	DoubleCross	3	Water	45	16.5	8	0	8
11/18/2020	DoubleCross	3	Water	50	16.5	8	0	8
11/18/2020	DoubleCross	3	Water	55	16.5	8	0	8
11/18/2020	DoubleCross	3	Water	60	16.5	8	1	7
11/19/2020	Open	4	Air	5	19.5	8	0	8
11/19/2020	Open	4	Air	10	19.5	8	0	8
11/19/2020	Open	4	Air	15	19.5	8	0	8
11/19/2020	Open	4	Air	20	19.5	8	0	8
11/19/2020	Open	4	Air	25	19.5	8	0	8
11/19/2020	Open	4	Air	30	19.5	8	0	8
11/19/2020	Open	4	Air	35	19.5	8	0	8
11/19/2020	Open	4	Air	40	19.5	8	0	8
11/19/2020	Open	4	Air	45	19.5	8	0	8
11/19/2020	Open	4	Air	50	19.5	8	0	8
11/19/2020	Open	4	Air	55	19.5	8	0	8
11/19/2020	Open	4	Air	60	19.5	8	0	8
11/19/2020	Open	4	Water	5	16	8	0	8
11/19/2020	Open	4	Water	10	16	8	0	8
11/19/2020	Open	4	Water	15	16	8	1	7
11/19/2020	Open	4	Water	20	16	8	1	7
11/19/2020	Open	4	Water	25	16	8	0	8
11/19/2020	Open	4	Water	30	16	8	0	8
11/19/2020	Open	4	Water	35	16	8	1	7
11/19/2020	Open	4	Water	40	16	8	0	8
11/19/2020	Open	4	Water	45	16	8	0	8
11/19/2020	Open	4	Water	50	16	8	0	8
11/19/2020	Open	4	Water	55	16	8	1	7
11/19/2020	Open	4	Water	60	16	8	0	8
11/20/2020	Borders	4	Air	5	20	8	0	8
11/20/2020	Borders	4	Air	10	20	8	2	6
11/20/2020	Borders	4	Air	15	20	8	1	7
11/20/2020	Borders	4	Air	20	20	8	1	7
11/20/2020	Borders	4	Air	25	20	8	0	8
11/20/2020	Borders	4	Air	30	20	8	0	8
11/20/2020	Borders	4	Air	35	20	8	0	8
11/20/2020	Borders	4	Air	40	20	8	0	8
11/20/2020	Borders	4	Air	45	20	8	0	8
11/20/2020	Borders	4	Air	50	20	8	0	8
11/20/2020	Borders	4	Air	55	20	8	0	8
11/20/2020	Borders	4	Air	60	20	8	0	8
11/20/2020	Borders	4	Water	5	15.5	8	0	8
11/20/2020	Borders	4	Water	10	15.5	8	1	7
11/20/2020	Borders	4	Water	15	15.5	8	2	6
11/20/2020	Borders	4	Water	20	15.5	8	0	8
11/20/2020	Borders	4	Water	25	15.5	8	3	5
11/20/2020	Borders	4	Water	30	15.5	8	1	7
11/20/2020	Borders	4	Water	35	15.5	8	1	7
11/20/2020	Borders	4	Water	40	15.5	8	3	5
11/20/2020	Borders	4	Water	45	15.5	8	0	8
11/20/2020	Borders	4	Water	50	15.5	8	1	7
11/20/2020	Borders	4	Water	55	15.5	8	3	5
11/20/2020	Borders	4	Water	60	15.5	8	3	5
11/22/2020	Cross	4	Air	5	20	8	1	7
11/22/2020	Cross	4	Air	10	20	8	1	7
11/22/2020	Cross	4	Air	15	20	8	1	7
11/22/2020	Cross	4	Air	20	20	8	1	7
11/22/2020	Cross	4	Air	25	20	8	1	7
11/22/2020	Cross	4	Air	30	20	8	3	5
11/22/2020	Cross	4	Air	35	20	8	3	5
11/22/2020	Cross	4	Air	40	20	8	3	5
11/22/2020	Cross	4	Air	45	20	8	3	5
11/22/2020	Cross	4	Air	50	20	8	3	5
11/22/2020	Cross	4	Air	55	20	8	3	5
11/22/2020	Cross	4	Air	60	20	8	4	4
11/22/2020	Cross	4	Water	5	15.5	8	2	6
11/22/2020	Cross	4	Water	10	15.5	8	2	6
11/22/2020	Cross	4	Water	15	15.5	8	1	7
11/22/2020	Cross	4	Water	20	15.5	8	3	5
11/22/2020	Cross	4	Water	25	15.5	8	5	3
11/22/2020	Cross	4	Water	30	15.5	8	4	4
11/22/2020	Cross	4	Water	35	15.5	8	5	3
11/22/2020	Cross	4	Water	40	15.5	8	3	5
11/22/2020	Cross	4	Water	45	15.5	8	6	2
11/22/2020	Cross	4	Water	50	15.5	8	3	5
11/22/2020	Cross	4	Water	55	15.5	8	4	4
11/22/2020	Cross	4	Water	60	15.5	8	3	5
11/23/2020	DoubleCross	4	Air	5	20.5	8	1	7
11/23/2020	DoubleCross	4	Air	10	20.5	8	1	7
11/23/2020	DoubleCross	4	Air	15	20.5	8	1	7
11/23/2020	DoubleCross	4	Air	20	20.5	8	3	5
11/23/2020	DoubleCross	4	Air	25	20.5	8	3	5
11/23/2020	DoubleCross	4	Air	30	20.5	8	2	6
11/23/2020	DoubleCross	4	Air	35	20.5	8	3	5
11/23/2020	DoubleCross	4	Air	40	20.5	8	3	5
11/23/2020	DoubleCross	4	Air	45	20.5	8	3	5
11/23/2020	DoubleCross	4	Air	50	20.5	8	3	5
11/23/2020	DoubleCross	4	Air	55	20.5	8	2	6
11/23/2020	DoubleCross	4	Air	60	20.5	8	3	5
11/23/2020	DoubleCross	4	Water	5	15.5	8	1	7
11/23/2020	DoubleCross	4	Water	10	15.5	8	1	7
11/23/2020	DoubleCross	4	Water	15	15.5	8	2	6
11/23/2020	DoubleCross	4	Water	20	15.5	8	4	4
11/23/2020	DoubleCross	4	Water	25	15.5	8	0	8
11/23/2020	DoubleCross	4	Water	30	15.5	8	2	6
11/23/2020	DoubleCross	4	Water	35	15.5	8	2	6
11/23/2020	DoubleCross	4	Water	40	15.5	8	1	7
11/23/2020	DoubleCross	4	Water	45	15.5	8	2	6
11/23/2020	DoubleCross	4	Water	50	15.5	8	4	4
11/23/2020	DoubleCross	4	Water	55	15.5	8	2	6
11/23/2020	DoubleCross	4	Water	60	15.5	8	1	7
