# Supplementary material for: Intertidal habitat complexity influences the density of the non-native crab Hemigrapsus sanguineus
Source: PeerJ. 2023 Apr 6;11:e15161. doi: 10.7717/peerj.15161 (PMC10083005; doi:10.7717/peerj.15161)
Supplement: Supplemental Information 3 — The sizes of crabs found in surveys of natural substrate during the field experiment. [file peerj-11-15161-s003.csv]

Date	Sex	Size(mm)	Quadrat	AirTemp(C)	WaterTemp(C)	Salinity(psu)
6/30/2020	male	18.1	1	23	24	34
6/30/2020	male	14	1	23	24	34
6/30/2020	male	20.1	1	23	24	34
6/30/2020	male	14.5	1	23	24	34
6/30/2020	male	17.1	1	23	24	34
6/30/2020	male	12.9	1	23	24	34
6/30/2020	male	17.5	1	23	24	34
6/30/2020	male	10.1	1	23	24	34
6/30/2020	male	14.4	1	23	24	34
6/30/2020	male	13.3	1	23	24	34
6/30/2020	male	13.3	1	23	24	34
6/30/2020	male	13.4	1	23	24	34
6/30/2020	male	10.1	1	23	24	34
6/30/2020	female	10.1	1	23	24	34
6/30/2020	juvenile	8	1	23	24	34
6/30/2020	juvenile	6.2	1	23	24	34
6/30/2020	juvenile	8.1	1	23	24	34
6/30/2020	juvenile	5.9	1	23	24	34
6/30/2020	juvenile	6.6	1	23	24	34
6/30/2020	juvenile	8.5	1	23	24	34
6/30/2020	juvenile	7.9	1	23	24	34
6/30/2020	juvenile	7	1	23	24	34
6/30/2020	juvenile	5.5	1	23	24	34
6/30/2020	juvenile	6.8	1	23	24	34
6/30/2020	juvenile	9.3	1	23	24	34
6/30/2020	juvenile	5.5	1	23	24	34
6/30/2020	juvenile	5.7	1	23	24	34
6/30/2020	juvenile	7.2	1	23	24	34
6/30/2020	juvenile	6.1	1	23	24	34
6/30/2020	juvenile	9.6	1	23	24	34
6/30/2020	juvenile	7.9	1	23	24	34
6/30/2020	juvenile	6.1	1	23	24	34
6/30/2020	juvenile	9.1	1	23	24	34
6/30/2020	juvenile	8.4	1	23	24	34
6/30/2020	juvenile	8.1	1	23	24	34
6/30/2020	juvenile	8.1	1	23	24	34
6/30/2020	juvenile	8.5	1	23	24	34
6/30/2020	juvenile	7.1	1	23	24	34
6/30/2020	juvenile	6.8	1	23	24	34
6/30/2020	juvenile	8.4	1	23	24	34
6/30/2020	juvenile	6.4	1	23	24	34
6/30/2020	juvenile	5.1	1	23	24	34
6/30/2020	juvenile	5.6	1	23	24	34
6/30/2020	juvenile	6.3	1	23	24	34
6/30/2020	juvenile	5	1	23	24	34
6/30/2020	juvenile	7	1	23	24	34
6/30/2020	juvenile	6.1	1	23	24	34
6/30/2020	male	15.5	2	23	24	34
6/30/2020	male	12.1	2	23	24	34
6/30/2020	male	15.1	2	23	24	34
6/30/2020	male	13.8	2	23	24	34
6/30/2020	male	15.4	2	23	24	34
6/30/2020	male	16.5	2	23	24	34
6/30/2020	male	15	2	23	24	34
6/30/2020	male	15.5	2	23	24	34
6/30/2020	male	14.1	2	23	24	34
6/30/2020	male	10.8	2	23	24	34
6/30/2020	male	13.2	2	23	24	34
6/30/2020	male	16.3	2	23	24	34
6/30/2020	male	14	2	23	24	34
6/30/2020	male	10.9	2	23	24	34
6/30/2020	male	10	2	23	24	34
6/30/2020	female	14	2	23	24	34
6/30/2020	female	17.2	2	23	24	34
6/30/2020	female	16.2	2	23	24	34
6/30/2020	female	11	2	23	24	34
6/30/2020	juvenile	9.1	2	23	24	34
6/30/2020	juvenile	9.6	2	23	24	34
6/30/2020	juvenile	8	2	23	24	34
6/30/2020	juvenile	8.7	2	23	24	34
6/30/2020	juvenile	9.1	2	23	24	34
6/30/2020	juvenile	9.3	2	23	24	34
6/30/2020	juvenile	5.5	2	23	24	34
6/30/2020	juvenile	6.3	2	23	24	34
6/30/2020	juvenile	9	2	23	24	34
6/30/2020	juvenile	7.2	2	23	24	34
6/30/2020	juvenile	8.6	2	23	24	34
6/30/2020	juvenile	8.5	2	23	24	34
6/30/2020	juvenile	7.2	2	23	24	34
6/30/2020	juvenile	7.3	2	23	24	34
6/30/2020	juvenile	7	2	23	24	34
6/30/2020	juvenile	4.6	2	23	24	34
6/30/2020	juvenile	8.4	2	23	24	34
6/30/2020	juvenile	9	2	23	24	34
6/30/2020	juvenile	6	2	23	24	34
6/30/2020	juvenile	6.3	2	23	24	34
6/30/2020	juvenile	7.2	2	23	24	34
6/30/2020	juvenile	9.4	2	23	24	34
6/30/2020	juvenile	5.5	2	23	24	34
6/30/2020	juvenile	6.7	2	23	24	34
6/30/2020	juvenile	6.4	2	23	24	34
6/30/2020	juvenile	8.2	2	23	24	34
6/30/2020	juvenile	7	2	23	24	34
6/30/2020	juvenile	6.3	2	23	24	34
6/30/2020	juvenile	5.4	2	23	24	34
6/30/2020	juvenile	4.3	2	23	24	34
6/30/2020	male	20.1	3	23	24	34
6/30/2020	male	16.8	3	23	24	34
6/30/2020	male	15.4	3	23	24	34
6/30/2020	male	13.7	3	23	24	34
6/30/2020	male	15	3	23	24	34
6/30/2020	male	21.5	3	23	24	34
6/30/2020	male	10.5	3	23	24	34
6/30/2020	male	15.5	3	23	24	34
6/30/2020	male	17.4	3	23	24	34
6/30/2020	male	13.1	3	23	24	34
6/30/2020	male	11.8	3	23	24	34
6/30/2020	male	13.3	3	23	24	34
6/30/2020	male	10.4	3	23	24	34
6/30/2020	male	11.2	3	23	24	34
6/30/2020	male	12.9	3	23	24	34
6/30/2020	male	13.5	3	23	24	34
6/30/2020	male	13.2	3	23	24	34
6/30/2020	male	15.9	3	23	24	34
6/30/2020	male	10.9	3	23	24	34
6/30/2020	male	14.5	3	23	24	34
6/30/2020	male	10.1	3	23	24	34
6/30/2020	female	13.2	3	23	24	34
6/30/2020	female	17.4	3	23	24	34
6/30/2020	female	13.5	3	23	24	34
6/30/2020	female	15.4	3	23	24	34
6/30/2020	female	13.9	3	23	24	34
6/30/2020	female	16.6	3	23	24	34
6/30/2020	female	16.1	3	23	24	34
6/30/2020	female	13.5	3	23	24	34
6/30/2020	female	13.2	3	23	24	34
6/30/2020	female	14.8	3	23	24	34
6/30/2020	female	12.4	3	23	24	34
6/30/2020	female	11	3	23	24	34
6/30/2020	juvenile	9.6	3	23	24	34
6/30/2020	juvenile	9.7	3	23	24	34
6/30/2020	juvenile	9.9	3	23	24	34
6/30/2020	juvenile	8.1	3	23	24	34
6/30/2020	juvenile	9.4	3	23	24	34
6/30/2020	juvenile	9.7	3	23	24	34
6/30/2020	juvenile	9.2	3	23	24	34
6/30/2020	juvenile	9.5	3	23	24	34
6/30/2020	juvenile	8.2	3	23	24	34
6/30/2020	juvenile	9.8	3	23	24	34
6/30/2020	juvenile	9.4	3	23	24	34
6/30/2020	juvenile	9.4	3	23	24	34
6/30/2020	juvenile	7.3	3	23	24	34
6/30/2020	juvenile	9.4	3	23	24	34
6/30/2020	juvenile	8.7	3	23	24	34
6/30/2020	juvenile	9.7	3	23	24	34
6/30/2020	juvenile	8	3	23	24	34
6/30/2020	juvenile	7.2	3	23	24	34
6/30/2020	juvenile	7.7	3	23	24	34
6/30/2020	juvenile	5.9	3	23	24	34
6/30/2020	juvenile	8.1	3	23	24	34
6/30/2020	juvenile	8.9	3	23	24	34
6/30/2020	juvenile	7.2	3	23	24	34
6/30/2020	juvenile	8.7	3	23	24	34
6/30/2020	juvenile	8.6	3	23	24	34
6/30/2020	juvenile	9.1	3	23	24	34
6/30/2020	juvenile	7	3	23	24	34
6/30/2020	juvenile	6	3	23	24	34
6/30/2020	juvenile	9.5	3	23	24	34
6/30/2020	juvenile	9.5	3	23	24	34
6/30/2020	juvenile	7.2	3	23	24	34
6/30/2020	juvenile	6.5	3	23	24	34
6/30/2020	juvenile	5.4	3	23	24	34
6/30/2020	juvenile	5.1	3	23	24	34
6/30/2020	juvenile	3.8	3	23	24	34
6/30/2020	juvenile	5.9	3	23	24	34
6/30/2020	juvenile	5.1	3	23	24	34
6/30/2020	juvenile	6	3	23	24	34
6/30/2020	juvenile	5.9	3	23	24	34
6/30/2020	juvenile	5.2	3	23	24	34
6/30/2020	juvenile	7.3	3	23	24	34
6/30/2020	juvenile	5.4	3	23	24	34
6/30/2020	juvenile	5.6	3	23	24	34
6/30/2020	juvenile	6.5	3	23	24	34
6/30/2020	juvenile	5.7	3	23	24	34
6/30/2020	juvenile	5.3	3	23	24	34
6/30/2020	juvenile	4.5	3	23	24	34
6/30/2020	juvenile	6	3	23	24	34
6/30/2020	juvenile	4	3	23	24	34
6/30/2020	juvenile	4.8	3	23	24	34
6/30/2020	juvenile	4.9	3	23	24	34
6/30/2020	greencrab	3.5	3	23	24	34
8/3/2020	male	22.2	1	26	26	34
8/3/2020	male	18.1	1	26	26	34
8/3/2020	male	15.7	1	26	26	34
8/3/2020	male	15.5	1	26	26	34
8/3/2020	male	21.5	1	26	26	34
8/3/2020	male	13.9	1	26	26	34
8/3/2020	male	12.4	1	26	26	34
8/3/2020	male	15.4	1	26	26	34
8/3/2020	male	11.8	1	26	26	34
8/3/2020	male	14	1	26	26	34
8/3/2020	male	15.2	1	26	26	34
8/3/2020	male	10.6	1	26	26	34
8/3/2020	male	11.3	1	26	26	34
8/3/2020	male	10.4	1	26	26	34
8/3/2020	male	12.1	1	26	26	34
8/3/2020	male	12	1	26	26	34
8/3/2020	male	10.7	1	26	26	34
8/3/2020	male	11.9	1	26	26	34
8/3/2020	female	18	1	26	26	34
8/3/2020	female	11.3	1	26	26	34
8/3/2020	female	15.5	1	26	26	34
8/3/2020	female	15.1	1	26	26	34
8/3/2020	female	12.9	1	26	26	34
8/3/2020	juvenile	9.9	1	26	26	34
8/3/2020	juvenile	9.7	1	26	26	34
8/3/2020	juvenile	8.5	1	26	26	34
8/3/2020	juvenile	9.1	1	26	26	34
8/3/2020	juvenile	8.7	1	26	26	34
8/3/2020	juvenile	9	1	26	26	34
8/3/2020	juvenile	9.6	1	26	26	34
8/3/2020	juvenile	7.9	1	26	26	34
8/3/2020	juvenile	9.1	1	26	26	34
8/3/2020	juvenile	8.7	1	26	26	34
8/3/2020	juvenile	9.5	1	26	26	34
8/3/2020	juvenile	7.6	1	26	26	34
8/3/2020	juvenile	9.8	1	26	26	34
8/3/2020	juvenile	8	1	26	26	34
8/3/2020	juvenile	9.3	1	26	26	34
8/3/2020	juvenile	7.8	1	26	26	34
8/3/2020	juvenile	8.2	1	26	26	34
8/3/2020	juvenile	8.8	1	26	26	34
8/3/2020	juvenile	6.8	1	26	26	34
8/3/2020	juvenile	8.5	1	26	26	34
8/3/2020	juvenile	9.6	1	26	26	34
8/3/2020	juvenile	6.6	1	26	26	34
8/3/2020	juvenile	6.7	1	26	26	34
8/3/2020	juvenile	8.1	1	26	26	34
8/3/2020	juvenile	9	1	26	26	34
8/3/2020	juvenile	7.7	1	26	26	34
8/3/2020	juvenile	5.8	1	26	26	34
8/3/2020	juvenile	6.6	1	26	26	34
8/3/2020	juvenile	6.4	1	26	26	34
8/3/2020	juvenile	6.2	1	26	26	34
8/3/2020	juvenile	7.1	1	26	26	34
8/3/2020	juvenile	5.7	1	26	26	34
8/3/2020	juvenile	6.2	1	26	26	34
8/3/2020	juvenile	7	1	26	26	34
8/3/2020	juvenile	5.3	1	26	26	34
8/3/2020	juvenile	6.9	1	26	26	34
8/3/2020	juvenile	6.5	1	26	26	34
8/3/2020	juvenile	7.5	1	26	26	34
8/3/2020	juvenile	7.2	1	26	26	34
8/3/2020	juvenile	6.7	1	26	26	34
8/3/2020	juvenile	6.8	1	26	26	34
8/3/2020	juvenile	5.5	1	26	26	34
8/3/2020	juvenile	5.4	1	26	26	34
8/3/2020	juvenile	4.7	1	26	26	34
8/3/2020	juvenile	5.1	1	26	26	34
8/3/2020	juvenile	6	1	26	26	34
8/3/2020	juvenile	5.8	1	26	26	34
8/3/2020	juvenile	4.9	1	26	26	34
8/3/2020	juvenile	3.5	1	26	26	34
8/3/2020	juvenile	4.3	1	26	26	34
8/3/2020	juvenile	5.7	1	26	26	34
8/3/2020	juvenile	4.8	1	26	26	34
8/3/2020	juvenile	3.9	1	26	26	34
8/3/2020	juvenile	4.3	1	26	26	34
8/3/2020	juvenile	5.2	1	26	26	34
8/3/2020	juvenile	4.2	1	26	26	34
8/3/2020	juvenile	4.4	1	26	26	34
8/3/2020	juvenile	4.6	1	26	26	34
8/3/2020	juvenile	4.1	1	26	26	34
8/3/2020	juvenile	3.8	1	26	26	34
8/3/2020	juvenile	5.3	1	26	26	34
8/3/2020	juvenile	4.1	1	26	26	34
8/3/2020	juvenile	4	1	26	26	34
8/3/2020	juvenile	4.4	1	26	26	34
8/3/2020	juvenile	3.5	1	26	26	34
8/3/2020	juvenile	3.2	1	26	26	34
8/3/2020	male	17.6	2	26	26	34
8/3/2020	male	17.4	2	26	26	34
8/3/2020	male	18	2	26	26	34
8/3/2020	male	14.9	2	26	26	34
8/3/2020	male	15.2	2	26	26	34
8/3/2020	male	14.5	2	26	26	34
8/3/2020	male	12.8	2	26	26	34
8/3/2020	male	12.4	2	26	26	34
8/3/2020	male	15	2	26	26	34
8/3/2020	male	16.3	2	26	26	34
8/3/2020	male	11.4	2	26	26	34
8/3/2020	male	14.1	2	26	26	34
8/3/2020	male	11.6	2	26	26	34
8/3/2020	male	10.5	2	26	26	34
8/3/2020	male	10.8	2	26	26	34
8/3/2020	female	19.1	2	26	26	34
8/3/2020	female	15.8	2	26	26	34
8/3/2020	female	14.9	2	26	26	34
8/3/2020	female	13.9	2	26	26	34
8/3/2020	juvenile	1.9	2	26	26	34
8/3/2020	juvenile	9.5	2	26	26	34
8/3/2020	juvenile	9.7	2	26	26	34
8/3/2020	juvenile	8.9	2	26	26	34
8/3/2020	juvenile	9.1	2	26	26	34
8/3/2020	juvenile	8.8	2	26	26	34
8/3/2020	juvenile	9.5	2	26	26	34
8/3/2020	juvenile	9.6	2	26	26	34
8/3/2020	juvenile	9.7	2	26	26	34
8/3/2020	juvenile	8.9	2	26	26	34
8/3/2020	juvenile	8.6	2	26	26	34
8/3/2020	juvenile	9.1	2	26	26	34
8/3/2020	juvenile	8.7	2	26	26	34
8/3/2020	juvenile	9.6	2	26	26	34
8/3/2020	juvenile	8.5	2	26	26	34
8/3/2020	juvenile	8.1	2	26	26	34
8/3/2020	juvenile	7.8	2	26	26	34
8/3/2020	juvenile	9.2	2	26	26	34
8/3/2020	juvenile	9.4	2	26	26	34
8/3/2020	juvenile	8.3	2	26	26	34
8/3/2020	juvenile	9	2	26	26	34
8/3/2020	juvenile	9.1	2	26	26	34
8/3/2020	juvenile	7.2	2	26	26	34
8/3/2020	juvenile	7.9	2	26	26	34
8/3/2020	juvenile	8.5	2	26	26	34
8/3/2020	juvenile	8.6	2	26	26	34
8/3/2020	juvenile	8.9	2	26	26	34
8/3/2020	juvenile	8.2	2	26	26	34
8/3/2020	juvenile	9.2	2	26	26	34
8/3/2020	juvenile	8.5	2	26	26	34
8/3/2020	juvenile	7.7	2	26	26	34
8/3/2020	juvenile	7.4	2	26	26	34
8/3/2020	juvenile	7.2	2	26	26	34
8/3/2020	juvenile	7.9	2	26	26	34
8/3/2020	juvenile	8.3	2	26	26	34
8/3/2020	juvenile	6.4	2	26	26	34
8/3/2020	juvenile	8.1	2	26	26	34
8/3/2020	juvenile	7.9	2	26	26	34
8/3/2020	juvenile	6.8	2	26	26	34
8/3/2020	juvenile	7	2	26	26	34
8/3/2020	juvenile	7.3	2	26	26	34
8/3/2020	juvenile	6.5	2	26	26	34
8/3/2020	juvenile	6.3	2	26	26	34
8/3/2020	juvenile	6.9	2	26	26	34
8/3/2020	juvenile	6.7	2	26	26	34
8/3/2020	juvenile	7.2	2	26	26	34
8/3/2020	juvenile	6.5	2	26	26	34
8/3/2020	juvenile	5.1	2	26	26	34
8/3/2020	juvenile	5.8	2	26	26	34
8/3/2020	juvenile	4.9	2	26	26	34
8/3/2020	juvenile	5.6	2	26	26	34
8/3/2020	juvenile	5.5	2	26	26	34
8/3/2020	juvenile	4.8	2	26	26	34
8/3/2020	juvenile	5.2	2	26	26	34
8/3/2020	juvenile	4	2	26	26	34
8/3/2020	juvenile	5.4	2	26	26	34
8/3/2020	juvenile	4.1	2	26	26	34
8/3/2020	male	19.4	3	26	26	34
8/3/2020	male	20.8	3	26	26	34
8/3/2020	male	14.6	3	26	26	34
8/3/2020	male	18.2	3	26	26	34
8/3/2020	male	12	3	26	26	34
8/3/2020	male	12.9	3	26	26	34
8/3/2020	male	13.3	3	26	26	34
8/3/2020	male	15.8	3	26	26	34
8/3/2020	male	14	3	26	26	34
8/3/2020	male	10.5	3	26	26	34
8/3/2020	male	10.3	3	26	26	34
8/3/2020	female	21.7	3	26	26	34
8/3/2020	female	17.2	3	26	26	34
8/3/2020	female	14.4	3	26	26	34
8/3/2020	female	12.5	3	26	26	34
8/3/2020	female	12.3	3	26	26	34
8/3/2020	female	15	3	26	26	34
8/3/2020	female	13.1	3	26	26	34
8/3/2020	female	11	3	26	26	34
8/3/2020	female	10.6	3	26	26	34
8/3/2020	juvenile	9.6	3	26	26	34
8/3/2020	juvenile	9.8	3	26	26	34
8/3/2020	juvenile	9.5	3	26	26	34
8/3/2020	juvenile	8.9	3	26	26	34
8/3/2020	juvenile	9.5	3	26	26	34
8/3/2020	juvenile	9.1	3	26	26	34
8/3/2020	juvenile	8.8	3	26	26	34
8/3/2020	juvenile	9.7	3	26	26	34
8/3/2020	juvenile	9.2	3	26	26	34
8/3/2020	juvenile	8.5	3	26	26	34
8/3/2020	juvenile	9.8	3	26	26	34
8/3/2020	juvenile	9	3	26	26	34
8/3/2020	juvenile	8.9	3	26	26	34
8/3/2020	juvenile	8.4	3	26	26	34
8/3/2020	juvenile	8.8	3	26	26	34
8/3/2020	juvenile	9.1	3	26	26	34
8/3/2020	juvenile	8.5	3	26	26	34
8/3/2020	juvenile	8.2	3	26	26	34
8/3/2020	juvenile	8.6	3	26	26	34
8/3/2020	juvenile	9.2	3	26	26	34
8/3/2020	juvenile	7.5	3	26	26	34
8/3/2020	juvenile	8.1	3	26	26	34
8/3/2020	juvenile	8.7	3	26	26	34
8/3/2020	juvenile	8.4	3	26	26	34
8/3/2020	juvenile	8	3	26	26	34
8/3/2020	juvenile	8.5	3	26	26	34
8/3/2020	juvenile	7.9	3	26	26	34
8/3/2020	juvenile	7.4	3	26	26	34
8/3/2020	juvenile	8.2	3	26	26	34
8/3/2020	juvenile	6.2	3	26	26	34
8/3/2020	juvenile	8.8	3	26	26	34
8/3/2020	juvenile	7.8	3	26	26	34
8/3/2020	juvenile	6.4	3	26	26	34
8/3/2020	juvenile	6.9	3	26	26	34
8/3/2020	juvenile	6.5	3	26	26	34
8/3/2020	juvenile	7.1	3	26	26	34
8/3/2020	juvenile	5.7	3	26	26	34
8/3/2020	juvenile	6.3	3	26	26	34
8/3/2020	juvenile	5.8	3	26	26	34
8/3/2020	juvenile	5.6	3	26	26	34
8/3/2020	juvenile	5.3	3	26	26	34
8/3/2020	juvenile	5.5	3	26	26	34
8/3/2020	juvenile	6	3	26	26	34
8/3/2020	juvenile	5.7	3	26	26	34
8/3/2020	juvenile	4.9	3	26	26	34
8/3/2020	juvenile	5.6	3	26	26	34
8/3/2020	juvenile	4.1	3	26	26	34
8/3/2020	juvenile	4.2	3	26	26	34
8/3/2020	juvenile	5.3	3	26	26	34
8/3/2020	juvenile	4.5	3	26	26	34
8/3/2020	juvenile	4	3	26	26	34
8/3/2020	juvenile	4.8	3	26	26	34
8/3/2020	juvenile	4.5	3	26	26	34
8/3/2020	juvenile	5.2	3	26	26	34
8/3/2020	juvenile	4.1	3	26	26	34
8/3/2020	juvenile	3.8	3	26	26	34
8/3/2020	juvenile	4.3	3	26	26	34
8/3/2020	juvenile	3.9	3	26	26	34
8/3/2020	juvenile	3.4	3	26	26	34
9/16/2020	male	12.8	1	24	25	34
9/16/2020	male	13.2	1	24	25	34
9/16/2020	male	10.5	1	24	25	34
9/16/2020	male	16.2	1	24	25	34
9/16/2020	male	15.8	1	24	25	34
9/16/2020	male	10.3	1	24	25	34
9/16/2020	male	12	1	24	25	34
9/16/2020	male	13.6	1	24	25	34
9/16/2020	male	19.6	1	24	25	34
9/16/2020	male	11.3	1	24	25	34
9/16/2020	male	15.5	1	24	25	34
9/16/2020	female	14	1	24	25	34
9/16/2020	female	15.9	1	24	25	34
9/16/2020	female	13	1	24	25	34
9/16/2020	female	11.9	1	24	25	34
9/16/2020	juvenile	7.9	1	24	25	34
9/16/2020	juvenile	5.9	1	24	25	34
9/16/2020	juvenile	4.9	1	24	25	34
9/16/2020	juvenile	4.9	1	24	25	34
9/16/2020	juvenile	5.7	1	24	25	34
9/16/2020	juvenile	7.9	1	24	25	34
9/16/2020	juvenile	6	1	24	25	34
9/16/2020	juvenile	5.1	1	24	25	34
9/16/2020	juvenile	5.6	1	24	25	34
9/16/2020	juvenile	5.3	1	24	25	34
9/16/2020	juvenile	5	1	24	25	34
9/16/2020	juvenile	3.5	1	24	25	34
9/16/2020	juvenile	5.2	1	24	25	34
9/16/2020	juvenile	5.6	1	24	25	34
9/16/2020	juvenile	4.5	1	24	25	34
9/16/2020	juvenile	5.2	1	24	25	34
9/16/2020	juvenile	4.2	1	24	25	34
9/16/2020	juvenile	3.8	1	24	25	34
9/16/2020	juvenile	4.6	1	24	25	34
9/16/2020	juvenile	5.5	1	24	25	34
9/16/2020	juvenile	4.6	1	24	25	34
9/16/2020	juvenile	6.7	1	24	25	34
9/16/2020	juvenile	5.9	1	24	25	34
9/16/2020	juvenile	5.6	1	24	25	34
9/16/2020	juvenile	5.5	1	24	25	34
9/16/2020	juvenile	4.4	1	24	25	34
9/16/2020	juvenile	5.2	1	24	25	34
9/16/2020	juvenile	4.4	1	24	25	34
9/16/2020	juvenile	4.5	1	24	25	34
9/16/2020	juvenile	9.2	1	24	25	34
9/16/2020	juvenile	6.6	1	24	25	34
9/16/2020	juvenile	7.4	1	24	25	34
9/16/2020	juvenile	6.1	1	24	25	34
9/16/2020	juvenile	5	1	24	25	34
9/16/2020	juvenile	5.2	1	24	25	34
9/16/2020	juvenile	4.7	1	24	25	34
9/16/2020	juvenile	2.8	1	24	25	34
9/16/2020	juvenile	4	1	24	25	34
9/16/2020	juvenile	5.5	1	24	25	34
9/16/2020	juvenile	3.9	1	24	25	34
9/16/2020	juvenile	9.9	1	24	25	34
9/16/2020	juvenile	9.4	1	24	25	34
9/16/2020	juvenile	5.5	1	24	25	34
9/16/2020	juvenile	9.6	1	24	25	34
9/16/2020	juvenile	6.3	1	24	25	34
9/16/2020	juvenile	9.3	1	24	25	34
9/16/2020	juvenile	6.7	1	24	25	34
9/16/2020	juvenile	6.8	1	24	25	34
9/16/2020	juvenile	9.8	1	24	25	34
9/16/2020	juvenile	3.3	1	24	25	34
9/16/2020	juvenile	5	1	24	25	34
9/16/2020	juvenile	6.8	1	24	25	34
9/16/2020	juvenile	7	1	24	25	34
9/16/2020	juvenile	3.2	1	24	25	34
9/16/2020	juvenile	5.6	1	24	25	34
9/16/2020	juvenile	5.1	1	24	25	34
9/16/2020	juvenile	4.7	1	24	25	34
9/16/2020	juvenile	8.1	1	24	25	34
9/16/2020	juvenile	6.4	1	24	25	34
9/16/2020	juvenile	8.9	1	24	25	34
9/16/2020	juvenile	5.8	1	24	25	34
9/16/2020	juvenile	8.7	1	24	25	34
9/16/2020	juvenile	5.3	1	24	25	34
9/16/2020	juvenile	4.2	1	24	25	34
9/16/2020	juvenile	9.2	1	24	25	34
9/16/2020	juvenile	3.9	1	24	25	34
9/16/2020	juvenile	5.9	1	24	25	34
9/16/2020	juvenile	9.2	1	24	25	34
9/16/2020	juvenile	5	1	24	25	34
9/16/2020	juvenile	6.2	1	24	25	34
9/16/2020	juvenile	5.9	1	24	25	34
9/16/2020	juvenile	6.2	1	24	25	34
9/16/2020	juvenile	4.6	1	24	25	34
9/16/2020	juvenile	5	1	24	25	34
9/16/2020	juvenile	5.2	1	24	25	34
9/16/2020	juvenile	4.2	1	24	25	34
9/16/2020	juvenile	4.9	1	24	25	34
9/16/2020	juvenile	3.8	1	24	25	34
9/16/2020	juvenile	7.3	1	24	25	34
9/16/2020	juvenile	5	1	24	25	34
9/16/2020	juvenile	5.8	1	24	25	34
9/16/2020	juvenile	5.7	1	24	25	34
9/16/2020	juvenile	4	1	24	25	34
9/16/2020	juvenile	8	1	24	25	34
9/16/2020	juvenile	5.1	1	24	25	34
9/16/2020	juvenile	5.2	1	24	25	34
9/16/2020	juvenile	5	1	24	25	34
9/16/2020	juvenile	5.2	1	24	25	34
9/16/2020	juvenile	4.4	1	24	25	34
9/16/2020	juvenile	9	1	24	25	34
9/16/2020	juvenile	5.5	1	24	25	34
9/16/2020	juvenile	4	1	24	25	34
9/16/2020	juvenile	4.6	1	24	25	34
9/16/2020	juvenile	4.5	1	24	25	34
9/16/2020	juvenile	4.3	1	24	25	34
9/16/2020	juvenile	5	1	24	25	34
9/16/2020	juvenile	3.9	1	24	25	34
9/16/2020	greencrab	9.6	1	24	25	34
9/16/2020	greencrab	5.1	1	24	25	34
9/16/2020	male	17.2	2	24	25	34
9/16/2020	male	12.3	2	24	25	34
9/16/2020	male	13.5	2	24	25	34
9/16/2020	male	11	2	24	25	34
9/16/2020	male	10.9	2	24	25	34
9/16/2020	male	13.4	2	24	25	34
9/16/2020	male	12.5	2	24	25	34
9/16/2020	female	10.5	2	24	25	34
9/16/2020	female	10	2	24	25	34
9/16/2020	female	12.3	2	24	25	34
9/16/2020	female	10.1	2	24	25	34
9/16/2020	juvenile	2.4	2	24	25	34
9/16/2020	juvenile	2.6	2	24	25	34
9/16/2020	juvenile	4.3	2	24	25	34
9/16/2020	juvenile	4.2	2	24	25	34
9/16/2020	juvenile	4.5	2	24	25	34
9/16/2020	juvenile	3.5	2	24	25	34
9/16/2020	juvenile	3.5	2	24	25	34
9/16/2020	juvenile	3.4	2	24	25	34
9/16/2020	juvenile	3.5	2	24	25	34
9/16/2020	juvenile	3.7	2	24	25	34
9/16/2020	juvenile	3.6	2	24	25	34
9/16/2020	juvenile	3.1	2	24	25	34
9/16/2020	juvenile	3.9	2	24	25	34
9/16/2020	juvenile	4.3	2	24	25	34
9/16/2020	juvenile	3.3	2	24	25	34
9/16/2020	juvenile	3.4	2	24	25	34
9/16/2020	juvenile	3.4	2	24	25	34
9/16/2020	juvenile	4.6	2	24	25	34
9/16/2020	juvenile	3.8	2	24	25	34
9/16/2020	juvenile	3.5	2	24	25	34
9/16/2020	juvenile	3.5	2	24	25	34
9/16/2020	juvenile	5.3	2	24	25	34
9/16/2020	juvenile	3.2	2	24	25	34
9/16/2020	juvenile	3.9	2	24	25	34
9/16/2020	juvenile	3.5	2	24	25	34
9/16/2020	juvenile	4.6	2	24	25	34
9/16/2020	juvenile	3.6	2	24	25	34
9/16/2020	juvenile	7.5	2	24	25	34
9/16/2020	juvenile	7.2	2	24	25	34
9/16/2020	juvenile	3.9	2	24	25	34
9/16/2020	juvenile	9.3	2	24	25	34
9/16/2020	juvenile	8.4	2	24	25	34
9/16/2020	juvenile	9.4	2	24	25	34
9/16/2020	juvenile	9.1	2	24	25	34
9/16/2020	juvenile	4.6	2	24	25	34
9/16/2020	juvenile	7.3	2	24	25	34
9/16/2020	juvenile	7.9	2	24	25	34
9/16/2020	juvenile	5	2	24	25	34
9/16/2020	juvenile	3	2	24	25	34
9/16/2020	juvenile	4.1	2	24	25	34
9/16/2020	juvenile	5.4	2	24	25	34
9/16/2020	juvenile	4.2	2	24	25	34
9/16/2020	juvenile	4	2	24	25	34
9/16/2020	juvenile	6.6	2	24	25	34
9/16/2020	juvenile	7.3	2	24	25	34
9/16/2020	juvenile	8.6	2	24	25	34
9/16/2020	juvenile	4.5	2	24	25	34
9/16/2020	juvenile	4.3	2	24	25	34
9/16/2020	juvenile	8.9	2	24	25	34
9/16/2020	juvenile	8.5	2	24	25	34
9/16/2020	juvenile	5.2	2	24	25	34
9/16/2020	juvenile	3.3	2	24	25	34
9/16/2020	juvenile	3.6	2	24	25	34
9/16/2020	juvenile	7.6	2	24	25	34
9/16/2020	juvenile	5.6	2	24	25	34
9/16/2020	juvenile	6.5	2	24	25	34
9/16/2020	juvenile	3.7	2	24	25	34
9/16/2020	juvenile	3.5	2	24	25	34
9/16/2020	juvenile	4.8	2	24	25	34
9/16/2020	juvenile	7.3	2	24	25	34
9/16/2020	juvenile	7.8	2	24	25	34
9/16/2020	juvenile	5.5	2	24	25	34
9/16/2020	juvenile	3.9	2	24	25	34
9/16/2020	juvenile	8.6	2	24	25	34
9/16/2020	juvenile	4.2	2	24	25	34
9/16/2020	juvenile	6.3	2	24	25	34
9/16/2020	juvenile	7	2	24	25	34
9/16/2020	juvenile	5.1	2	24	25	34
9/16/2020	juvenile	9.1	2	24	25	34
9/16/2020	juvenile	5.8	2	24	25	34
9/16/2020	juvenile	3.6	2	24	25	34
9/16/2020	juvenile	4.7	2	24	25	34
9/16/2020	juvenile	3.6	2	24	25	34
9/16/2020	juvenile	5.4	2	24	25	34
9/16/2020	juvenile	3.4	2	24	25	34
9/16/2020	juvenile	5	2	24	25	34
9/16/2020	juvenile	9	2	24	25	34
9/16/2020	juvenile	9.3	2	24	25	34
9/16/2020	juvenile	8.1	2	24	25	34
9/16/2020	juvenile	5.6	2	24	25	34
9/16/2020	juvenile	5.8	2	24	25	34
9/16/2020	juvenile	6	2	24	25	34
9/16/2020	juvenile	4.9	2	24	25	34
9/16/2020	juvenile	5	2	24	25	34
9/16/2020	juvenile	8.4	2	24	25	34
9/16/2020	juvenile	4	2	24	25	34
9/16/2020	juvenile	3.4	2	24	25	34
9/16/2020	juvenile	4.7	2	24	25	34
9/16/2020	juvenile	3.5	2	24	25	34
9/16/2020	juvenile	3.6	2	24	25	34
9/16/2020	juvenile	4.1	2	24	25	34
9/16/2020	juvenile	5.5	2	24	25	34
9/16/2020	juvenile	6.6	2	24	25	34
9/16/2020	juvenile	6.1	2	24	25	34
9/16/2020	juvenile	5	2	24	25	34
9/16/2020	juvenile	4.7	2	24	25	34
9/16/2020	juvenile	4.7	2	24	25	34
9/16/2020	juvenile	3.3	2	24	25	34
9/16/2020	juvenile	6.4	2	24	25	34
9/16/2020	juvenile	4.6	2	24	25	34
9/16/2020	juvenile	4.8	2	24	25	34
9/16/2020	juvenile	3.8	2	24	25	34
9/16/2020	juvenile	4.4	2	24	25	34
9/16/2020	juvenile	4.1	2	24	25	34
9/16/2020	juvenile	6.3	2	24	25	34
9/16/2020	juvenile	4.7	2	24	25	34
9/16/2020	juvenile	5.8	2	24	25	34
9/16/2020	juvenile	2.9	2	24	25	34
9/16/2020	juvenile	2.2	2	24	25	34
9/16/2020	juvenile	6.3	2	24	25	34
9/16/2020	juvenile	4.6	2	24	25	34
9/16/2020	juvenile	5.5	2	24	25	34
9/16/2020	juvenile	5.1	2	24	25	34
9/16/2020	juvenile	6.5	2	24	25	34
9/16/2020	juvenile	2.5	2	24	25	34
9/16/2020	juvenile	5.1	2	24	25	34
9/16/2020	juvenile	3.3	2	24	25	34
9/16/2020	mudcrab	6.3	2	24	25	34
9/16/2020	mudcrab	5.4	2	24	25	34
9/16/2020	mudcrab	4.9	2	24	25	34
9/16/2020	mudcrab	5.6	2	24	25	34
9/16/2020	mudcrab	3.2	2	24	25	34
9/16/2020	mudcrab	3.3	2	24	25	34
9/16/2020	male	20.5	3	24	25	34
9/16/2020	male	17.1	3	24	25	34
9/16/2020	male	14.3	3	24	25	34
9/16/2020	male	17	3	24	25	34
9/16/2020	male	10.3	3	24	25	34
9/16/2020	male	10.4	3	24	25	34
9/16/2020	male	12	3	24	25	34
9/16/2020	male	10.2	3	24	25	34
9/16/2020	male	13.8	3	24	25	34
9/16/2020	male	11.6	3	24	25	34
9/16/2020	male	11.8	3	24	25	34
9/16/2020	male	10.1	3	24	25	34
9/16/2020	male	10.3	3	24	25	34
9/16/2020	male	11.2	3	24	25	34
9/16/2020	male	11.6	3	24	25	34
9/16/2020	male	10.2	3	24	25	34
9/16/2020	male	14.1	3	24	25	34
9/16/2020	male	10	3	24	25	34
9/16/2020	male	10.1	3	24	25	34
9/16/2020	male	11.6	3	24	25	34
9/16/2020	male	10.4	3	24	25	34
9/16/2020	male	10.3	3	24	25	34
9/16/2020	male	10	3	24	25	34
9/16/2020	female	17.6	3	24	25	34
9/16/2020	female	14.6	3	24	25	34
9/16/2020	female	16.2	3	24	25	34
9/16/2020	female	16.3	3	24	25	34
9/16/2020	female	17	3	24	25	34
9/16/2020	female	14.4	3	24	25	34
9/16/2020	female	10.1	3	24	25	34
9/16/2020	female	10.5	3	24	25	34
9/16/2020	female	10.8	3	24	25	34
9/16/2020	juvenile	4.9	3	24	25	34
9/16/2020	juvenile	4.6	3	24	25	34
9/16/2020	juvenile	4.9	3	24	25	34
9/16/2020	juvenile	8.5	3	24	25	34
9/16/2020	juvenile	4.5	3	24	25	34
9/16/2020	juvenile	4.3	3	24	25	34
9/16/2020	juvenile	8.1	3	24	25	34
9/16/2020	juvenile	8.9	3	24	25	34
9/16/2020	juvenile	8.3	3	24	25	34
9/16/2020	juvenile	7.9	3	24	25	34
9/16/2020	juvenile	4.9	3	24	25	34
9/16/2020	juvenile	5.6	3	24	25	34
9/16/2020	juvenile	3.5	3	24	25	34
9/16/2020	juvenile	5.2	3	24	25	34
9/16/2020	juvenile	8.6	3	24	25	34
9/16/2020	juvenile	9.3	3	24	25	34
9/16/2020	juvenile	5.3	3	24	25	34
9/16/2020	juvenile	9.6	3	24	25	34
9/16/2020	juvenile	9.3	3	24	25	34
9/16/2020	juvenile	9.8	3	24	25	34
9/16/2020	juvenile	8.5	3	24	25	34
9/16/2020	juvenile	4.2	3	24	25	34
9/16/2020	juvenile	8.5	3	24	25	34
9/16/2020	juvenile	4.4	3	24	25	34
9/16/2020	juvenile	3.5	3	24	25	34
9/16/2020	juvenile	8.2	3	24	25	34
9/16/2020	juvenile	8.4	3	24	25	34
9/16/2020	juvenile	7.5	3	24	25	34
9/16/2020	juvenile	6	3	24	25	34
9/16/2020	juvenile	9.4	3	24	25	34
9/16/2020	juvenile	8.4	3	24	25	34
9/16/2020	juvenile	9.8	3	24	25	34
9/16/2020	juvenile	5.6	3	24	25	34
9/16/2020	juvenile	4.3	3	24	25	34
9/16/2020	juvenile	8.3	3	24	25	34
9/16/2020	juvenile	6.5	3	24	25	34
9/16/2020	juvenile	6.1	3	24	25	34
9/16/2020	juvenile	9.4	3	24	25	34
9/16/2020	juvenile	9.3	3	24	25	34
9/16/2020	juvenile	6.2	3	24	25	34
9/16/2020	juvenile	5.2	3	24	25	34
9/16/2020	juvenile	5.4	3	24	25	34
9/16/2020	juvenile	9	3	24	25	34
9/16/2020	juvenile	8	3	24	25	34
9/16/2020	juvenile	8.6	3	24	25	34
9/16/2020	juvenile	5.7	3	24	25	34
9/16/2020	juvenile	5.1	3	24	25	34
9/16/2020	juvenile	5.1	3	24	25	34
9/16/2020	juvenile	5.4	3	24	25	34
9/16/2020	juvenile	4.5	3	24	25	34
9/16/2020	juvenile	4.9	3	24	25	34
9/16/2020	juvenile	8.1	3	24	25	34
9/16/2020	juvenile	3.7	3	24	25	34
9/16/2020	juvenile	7	3	24	25	34
9/16/2020	juvenile	9.2	3	24	25	34
9/16/2020	juvenile	9.4	3	24	25	34
9/16/2020	juvenile	3.8	3	24	25	34
9/16/2020	juvenile	5	3	24	25	34
9/16/2020	juvenile	4	3	24	25	34
9/16/2020	juvenile	4.8	3	24	25	34
9/16/2020	juvenile	9.3	3	24	25	34
9/16/2020	juvenile	8.3	3	24	25	34
9/16/2020	juvenile	9.5	3	24	25	34
9/16/2020	juvenile	6.3	3	24	25	34
9/16/2020	juvenile	8.6	3	24	25	34
9/16/2020	juvenile	4.1	3	24	25	34
9/16/2020	juvenile	9.9	3	24	25	34
9/16/2020	juvenile	4.2	3	24	25	34
9/16/2020	juvenile	5.3	3	24	25	34
9/16/2020	juvenile	4.9	3	24	25	34
9/16/2020	juvenile	4.3	3	24	25	34
9/16/2020	juvenile	4.5	3	24	25	34
9/16/2020	greencrab	6.6	3	24	25	34
9/16/2020	mudcrab	3.5	3	24	25	34
11/4/2020	male	15.1	1	20	19	33
11/4/2020	male	24	1	20	19	33
11/4/2020	male	13.8	1	20	19	33
11/4/2020	male	10.9	1	20	19	33
11/4/2020	male	13.8	1	20	19	33
11/4/2020	male	17.9	1	20	19	33
11/4/2020	male	12.7	1	20	19	33
11/4/2020	male	14.7	1	20	19	33
11/4/2020	male	10.7	1	20	19	33
11/4/2020	male	13	1	20	19	33
11/4/2020	male	10.5	1	20	19	33
11/4/2020	male	11.7	1	20	19	33
11/4/2020	male	12	1	20	19	33
11/4/2020	male	12.2	1	20	19	33
11/4/2020	male	15.2	1	20	19	33
11/4/2020	male	13.2	1	20	19	33
11/4/2020	male	10.1	1	20	19	33
11/4/2020	male	12.6	1	20	19	33
11/4/2020	male	14.6	1	20	19	33
11/4/2020	male	22.3	1	20	19	33
11/4/2020	male	11.3	1	20	19	33
11/4/2020	male	10.3	1	20	19	33
11/4/2020	male	14.2	1	20	19	33
11/4/2020	male	12.5	1	20	19	33
11/4/2020	male	10.2	1	20	19	33
11/4/2020	male	11.5	1	20	19	33
11/4/2020	male	11.5	1	20	19	33
11/4/2020	female	22	1	20	19	33
11/4/2020	female	15.6	1	20	19	33
11/4/2020	female	18.6	1	20	19	33
11/4/2020	female	22.3	1	20	19	33
11/4/2020	female	17.1	1	20	19	33
11/4/2020	female	15.8	1	20	19	33
11/4/2020	female	19.5	1	20	19	33
11/4/2020	female	14.7	1	20	19	33
11/4/2020	female	16	1	20	19	33
11/4/2020	female	13.2	1	20	19	33
11/4/2020	female	14.3	1	20	19	33
11/4/2020	female	16.3	1	20	19	33
11/4/2020	female	19.5	1	20	19	33
11/4/2020	female	12.8	1	20	19	33
11/4/2020	female	17.9	1	20	19	33
11/4/2020	female	15.9	1	20	19	33
11/4/2020	female	16.5	1	20	19	33
11/4/2020	female	16.3	1	20	19	33
11/4/2020	female	18	1	20	19	33
11/4/2020	female	16	1	20	19	33
11/4/2020	female	17.1	1	20	19	33
11/4/2020	female	18.2	1	20	19	33
11/4/2020	female	13.9	1	20	19	33
11/4/2020	female	16.5	1	20	19	33
11/4/2020	female	13.3	1	20	19	33
11/4/2020	female	18.4	1	20	19	33
11/4/2020	female	19.5	1	20	19	33
11/4/2020	juvenile	8.6	1	20	19	33
11/4/2020	juvenile	8.4	1	20	19	33
11/4/2020	juvenile	5.3	1	20	19	33
11/4/2020	juvenile	4.1	1	20	19	33
11/4/2020	juvenile	9.5	1	20	19	33
11/4/2020	juvenile	9	1	20	19	33
11/4/2020	juvenile	9.8	1	20	19	33
11/4/2020	juvenile	6.5	1	20	19	33
11/4/2020	juvenile	9.7	1	20	19	33
11/4/2020	juvenile	6.5	1	20	19	33
11/4/2020	juvenile	8.3	1	20	19	33
11/4/2020	juvenile	7.4	1	20	19	33
11/4/2020	juvenile	6.5	1	20	19	33
11/4/2020	juvenile	7.9	1	20	19	33
11/4/2020	juvenile	5.9	1	20	19	33
11/4/2020	mudcrab	8.9	1	20	19	33
11/4/2020	male	16.1	2	20	19	33
11/4/2020	male	12	2	20	19	33
11/4/2020	male	10.7	2	20	19	33
11/4/2020	male	11.6	2	20	19	33
11/4/2020	male	20	2	20	19	33
11/4/2020	male	10.8	2	20	19	33
11/4/2020	male	11.5	2	20	19	33
11/4/2020	male	10.7	2	20	19	33
11/4/2020	male	12.2	2	20	19	33
11/4/2020	male	11.1	2	20	19	33
11/4/2020	female	25.3	2	20	19	33
11/4/2020	female	22.4	2	20	19	33
11/4/2020	female	21.7	2	20	19	33
11/4/2020	female	18.3	2	20	19	33
11/4/2020	female	15.5	2	20	19	33
11/4/2020	female	12.6	2	20	19	33
11/4/2020	female	18.5	2	20	19	33
11/4/2020	female	11	2	20	19	33
11/4/2020	female	12.3	2	20	19	33
11/4/2020	female	11.2	2	20	19	33
11/4/2020	juvenile	5.7	2	20	19	33
11/4/2020	juvenile	8.3	2	20	19	33
11/4/2020	juvenile	4.8	2	20	19	33
11/4/2020	juvenile	9.5	2	20	19	33
11/4/2020	juvenile	9.2	2	20	19	33
11/4/2020	juvenile	9.9	2	20	19	33
11/4/2020	juvenile	5.5	2	20	19	33
11/4/2020	juvenile	7.9	2	20	19	33
11/4/2020	juvenile	7.1	2	20	19	33
11/4/2020	juvenile	3.6	2	20	19	33
11/4/2020	juvenile	8.4	2	20	19	33
11/4/2020	male	12	3	20	19	33
11/4/2020	male	11.5	3	20	19	33
11/4/2020	male	10.4	3	20	19	33
11/4/2020	male	10.2	3	20	19	33
11/4/2020	male	10.4	3	20	19	33
11/4/2020	male	10.8	3	20	19	33
11/4/2020	male	11.3	3	20	19	33
11/4/2020	male	13.6	3	20	19	33
11/4/2020	female	19	3	20	19	33
11/4/2020	female	21.1	3	20	19	33
11/4/2020	female	10.4	3	20	19	33
11/4/2020	female	14.5	3	20	19	33
11/4/2020	female	13.8	3	20	19	33
11/4/2020	female	14.2	3	20	19	33
11/4/2020	female	14.3	3	20	19	33
11/4/2020	juvenile	9.3	3	20	19	33
11/4/2020	juvenile	9.9	3	20	19	33
11/4/2020	juvenile	9	3	20	19	33
11/4/2020	juvenile	9.5	3	20	19	33
11/4/2020	juvenile	5.3	3	20	19	33
11/4/2020	juvenile	6.4	3	20	19	33
11/4/2020	juvenile	3.1	3	20	19	33
11/4/2020	juvenile	8.7	3	20	19	33
11/4/2020	juvenile	4.7	3	20	19	33
11/4/2020	juvenile	8.5	3	20	19	33
11/4/2020	juvenile	5.6	3	20	19	33
11/4/2020	juvenile	8.7	3	20	19	33
11/4/2020	juvenile	6	3	20	19	33
11/4/2020	juvenile	4.3	3	20	19	33
