# Supplementary material for: Intertidal habitat complexity influences the density of the non-native crab Hemigrapsus sanguineus
Source: PeerJ. 2023 Apr 6;11:e15161. doi: 10.7717/peerj.15161 (PMC10083005; doi:10.7717/peerj.15161)
Supplement: Supplemental Information 4 — The sizes of crabs under all paver types throughout the field experiment. [file peerj-11-15161-s004.csv]

Treatment	PaverReplicate	CollectionDate	CollectionTime	DeployDate	DeployTime	FieldDuration(d)	Sex	Size(mm)	AirTemp(C)	WaterTemp(C)	Salinity(psu)
Open	1	6/30/2020	8:30	6/22/2020	14:30	7	male	16.1	22.5	24	34
Open	2	6/30/2020	8:30	6/22/2020	14:30	7	male	18	22.5	24	34
Open	2	6/30/2020	8:30	6/22/2020	14:30	7	juvenile	6.9	22.5	24	34
Open	3	6/30/2020	8:30	6/22/2020	14:30	7	male	17.9	22.5	24	34
Open	4	6/30/2020	8:30	6/22/2020	14:30	7	male	21.9	22.5	24	34
Open	5	6/30/2020	9:00	6/23/2020	15:30	7	male	18.3	23	24	34
Open	5	6/30/2020	9:00	6/23/2020	15:30	7	juvenile	9	23	24	34
Open	5	6/30/2020	9:00	6/23/2020	15:30	7	juvenile	8.4	23	24	34
Open	6	6/30/2020	9:00	6/23/2020	15:30	7	male	15.6	23	24	34
Open	6	6/30/2020	9:00	6/23/2020	15:30	7	juvenile	7.3	23	24	34
Open	7	6/30/2020	9:00	6/23/2020	15:30	7	juvenile	6.2	23	24	34
Open	7	6/30/2020	9:00	6/23/2020	15:30	7	juvenile	5.1	23	24	34
Open	8	6/30/2020	9:30	6/24/2020	16:30	7	female	15.5	21	23	34
Open	9	6/30/2020	9:30	6/24/2020	16:30	7	male	23	21	23	34
Open	10	6/30/2020	9:30	6/24/2020	16:30	7	male	18.8	21	23	34
Open	10	6/30/2020	9:30	6/24/2020	16:30	7	male	14.9	21	23	34
Open	10	6/30/2020	9:30	6/24/2020	16:30	7	juvenile	6.1	21	23	34
Borders	1	6/30/2020	8:30	6/22/2020	14:30	7	male	14.1	22.5	24	34
Borders	1	6/30/2020	8:30	6/22/2020	14:30	7	juvenile	7.4	22.5	24	34
Borders	2	6/30/2020	8:30	6/22/2020	14:30	7	male	20.1	22.5	24	34
Borders	2	6/30/2020	8:30	6/22/2020	14:30	7	juvenile	8.1	22.5	24	34
Borders	3	6/30/2020	8:30	6/22/2020	14:30	7	juvenile	9.4	22.5	24	34
Borders	3	6/30/2020	8:30	6/22/2020	14:30	7	juvenile	8.5	22.5	24	34
Borders	4	6/30/2020	8:30	6/22/2020	14:30	7	juvenile	8	22.5	24	34
Borders	4	6/30/2020	8:30	6/22/2020	14:30	7	juvenile	6.2	22.5	24	34
Borders	4	6/30/2020	8:30	6/22/2020	14:30	7	juvenile	7.7	22.5	24	34
Borders	5	6/30/2020	9:00	6/23/2020	15:30	7	male	20	23	24	34
Borders	5	6/30/2020	9:00	6/23/2020	15:30	7	juvenile	7.9	23	24	34
Borders	5	6/30/2020	9:00	6/23/2020	15:30	7	juvenile	7.7	23	24	34
Borders	7	6/30/2020	9:00	6/23/2020	15:30	7	male	18.5	23	24	34
Borders	7	6/30/2020	9:00	6/23/2020	15:30	7	juvenile	6.2	23	24	34
Borders	7	6/30/2020	9:00	6/23/2020	15:30	7	juvenile	7	23	24	34
Borders	7	6/30/2020	9:00	6/23/2020	15:30	7	juvenile	5.1	23	24	34
Borders	8	6/30/2020	9:30	6/24/2020	16:30	7	juvenile	8.2	21	23	34
Borders	8	6/30/2020	9:30	6/24/2020	16:30	7	juvenile	5.4	21	23	34
Borders	8	6/30/2020	9:30	6/24/2020	16:30	7	juvenile	6.2	21	23	34
Borders	9	6/30/2020	9:30	6/24/2020	16:30	7	male	23.1	21	23	34
Borders	9	6/30/2020	9:30	6/24/2020	16:30	7	juvenile	6.2	21	23	34
Borders	9	6/30/2020	9:30	6/24/2020	16:30	7	juvenile	7.5	21	23	34
Borders	9	6/30/2020	9:30	6/24/2020	16:30	7	juvenile	8.9	21	23	34
Borders	9	6/30/2020	9:30	6/24/2020	16:30	7	juvenile	7.3	21	23	34
Borders	9	6/30/2020	9:30	6/24/2020	16:30	7	juvenile	5.7	21	23	34
Borders	10	6/30/2020	9:30	6/24/2020	16:30	7	male	21.5	21	23	34
Borders	10	6/30/2020	9:30	6/24/2020	16:30	7	male	10.3	21	23	34
Borders	10	6/30/2020	9:30	6/24/2020	16:30	7	female	10.2	21	23	34
Borders	10	6/30/2020	9:30	6/24/2020	16:30	7	juvenile	5.7	21	23	34
Borders	10	6/30/2020	9:30	6/24/2020	16:30	7	juvenile	8.5	21	23	34
Borders	10	6/30/2020	9:30	6/24/2020	16:30	7	juvenile	7.4	21	23	34
Borders	10	6/30/2020	9:30	6/24/2020	16:30	7	juvenile	8	21	23	34
Cross	1	6/30/2020	8:30	6/22/2020	14:30	7	female	14.8	22.5	24	34
Cross	1	6/30/2020	8:30	6/22/2020	14:30	7	male	16.3	22.5	24	34
Cross	1	6/30/2020	8:30	6/22/2020	14:30	7	male	19.9	22.5	24	34
Cross	1	6/30/2020	8:30	6/22/2020	14:30	7	juvenile	6.5	22.5	24	34
Cross	1	6/30/2020	8:30	6/22/2020	14:30	7	juvenile	8.3	22.5	24	34
Cross	1	6/30/2020	8:30	6/22/2020	14:30	7	juvenile	4	22.5	24	34
Cross	2	6/30/2020	8:30	6/22/2020	14:30	7	juvenile	9.7	22.5	24	34
Cross	3	6/30/2020	8:30	6/22/2020	14:30	7	male	20.4	22.5	24	34
Cross	4	6/30/2020	9:00	6/23/2020	15:30	7	male	17.2	23	24	34
Cross	4	6/30/2020	9:00	6/23/2020	15:30	7	male	15	23	24	34
Cross	4	6/30/2020	9:00	6/23/2020	15:30	7	juvenile	9.1	23	24	34
Cross	5	6/30/2020	9:00	6/23/2020	15:30	7	male	21.5	23	24	34
Cross	5	6/30/2020	9:00	6/23/2020	15:30	7	female	18.2	23	24	34
Cross	5	6/30/2020	9:00	6/23/2020	15:30	7	female	14.1	23	24	34
Cross	5	6/30/2020	9:00	6/23/2020	15:30	7	female	10	23	24	34
Cross	5	6/30/2020	9:00	6/23/2020	15:30	7	juvenile	9.8	23	24	34
Cross	5	6/30/2020	9:00	6/23/2020	15:30	7	juvenile	9.8	23	24	34
Cross	5	6/30/2020	9:00	6/23/2020	15:30	7	juvenile	5.5	23	24	34
Cross	6	6/30/2020	9:00	6/23/2020	15:30	7	male	20.8	23	24	34
Cross	6	6/30/2020	9:00	6/23/2020	15:30	7	female	15.1	23	24	34
Cross	6	6/30/2020	9:00	6/23/2020	15:30	7	juvenile	8.9	23	24	34
Cross	6	6/30/2020	9:00	6/23/2020	15:30	7	juvenile	9.9	23	24	34
Cross	6	6/30/2020	9:00	6/23/2020	15:30	7	juvenile	4.9	23	24	34
Cross	6	6/30/2020	9:00	6/23/2020	15:30	7	juvenile	5.8	23	24	34
Cross	7	6/30/2020	9:00	6/23/2020	15:30	7	male	22.5	23	24	34
Cross	8	6/30/2020	9:30	6/24/2020	16:30	7	male	16.2	21	23	34
Cross	8	6/30/2020	9:30	6/24/2020	16:30	7	juvenile	8.9	21	23	34
Cross	9	6/30/2020	9:30	6/24/2020	16:30	7	male	18.2	21	23	34
Cross	9	6/30/2020	9:30	6/24/2020	16:30	7	juvenile	8.9	21	23	34
Cross	10	6/30/2020	9:30	6/24/2020	16:30	7	male	19.2	21	23	34
Cross	10	6/30/2020	9:30	6/24/2020	16:30	7	female	11	21	23	34
Cross	10	6/30/2020	9:30	6/24/2020	16:30	7	juvenile	9	21	23	34
Cross	10	6/30/2020	9:30	6/24/2020	16:30	7	juvenile	8.3	21	23	34
Cross	10	6/30/2020	9:30	6/24/2020	16:30	7	juvenile	6.1	21	23	34
Cross	10	6/30/2020	9:30	6/24/2020	16:30	7	juvenile	8.2	21	23	34
DoubleCross	1	6/30/2020	8:30	6/22/2020	14:30	7	male	5.8	22.5	24	34
DoubleCross	1	6/30/2020	8:30	6/22/2020	14:30	7	juvenile	8.5	22.5	24	34
DoubleCross	1	6/30/2020	8:30	6/22/2020	14:30	7	juvenile	16.6	22.5	24	34
DoubleCross	2	6/30/2020	8:30	6/22/2020	14:30	7	male	20.7	22.5	24	34
DoubleCross	2	6/30/2020	8:30	6/22/2020	14:30	7	juvenile	5.9	22.5	24	34
DoubleCross	2	6/30/2020	8:30	6/22/2020	14:30	7	juvenile	5.6	22.5	24	34
DoubleCross	2	6/30/2020	8:30	6/22/2020	14:30	7	juvenile	9.1	22.5	24	34
DoubleCross	3	6/30/2020	8:30	6/22/2020	14:30	7	male	16.2	22.5	24	34
DoubleCross	3	6/30/2020	8:30	6/22/2020	14:30	7	female	15.8	22.5	24	34
DoubleCross	3	6/30/2020	8:30	6/22/2020	14:30	7	juvenile	9	22.5	24	34
DoubleCross	4	6/30/2020	9:00	6/23/2020	15:30	7	male	14.8	23	24	34
DoubleCross	4	6/30/2020	9:00	6/23/2020	15:30	7	male	10.1	23	24	34
DoubleCross	4	6/30/2020	9:00	6/23/2020	15:30	7	female	10	23	24	34
DoubleCross	4	6/30/2020	9:00	6/23/2020	15:30	7	juvenile	4.9	23	24	34
DoubleCross	6	6/30/2020	9:00	6/23/2020	15:30	7	female	10.8	23	24	34
DoubleCross	6	6/30/2020	9:00	6/23/2020	15:30	7	female	15.3	23	24	34
DoubleCross	6	6/30/2020	9:00	6/23/2020	15:30	7	juvenile	7.4	23	24	34
DoubleCross	6	6/30/2020	9:00	6/23/2020	15:30	7	juvenile	6	23	24	34
DoubleCross	7	6/30/2020	9:00	6/23/2020	15:30	7	male	14.9	23	24	34
DoubleCross	7	6/30/2020	9:00	6/23/2020	15:30	7	juvenile	5.3	23	24	34
DoubleCross	8	6/30/2020	9:30	6/24/2020	16:30	7	male	11.4	21	23	34
DoubleCross	8	6/30/2020	9:30	6/24/2020	16:30	7	juvenile	8.2	21	23	34
DoubleCross	9	6/30/2020	9:30	6/24/2020	16:30	7	male	18.2	21	23	34
DoubleCross	9	6/30/2020	9:30	6/24/2020	16:30	7	male	12	21	23	34
DoubleCross	9	6/30/2020	9:30	6/24/2020	16:30	7	juvenile	8.6	21	23	34
DoubleCross	9	6/30/2020	9:30	6/24/2020	16:30	7	juvenile	8	21	23	34
DoubleCross	9	6/30/2020	9:30	6/24/2020	16:30	7	juvenile	7.4	21	23	34
DoubleCross	10	6/30/2020	9:30	6/24/2020	16:30	7	male	12.6	21	23	34
DoubleCross	10	6/30/2020	9:30	6/24/2020	16:30	7	juvenile	6.8	21	23	34
DoubleCross	10	6/30/2020	9:30	6/24/2020	16:30	7	juvenile	4.9	21	23	34
Open	1	8/5/2020	14:00	7/27/2020	7:30	7	male	13.7	26	25	33
Open	1	8/5/2020	14:00	7/27/2020	7:30	7	female	12.7	26	25	33
Open	2	8/5/2020	14:00	7/27/2020	7:30	7	male	16.5	26	25	33
Open	3	8/5/2020	14:00	7/27/2020	7:30	7	male	19.6	26	25	33
Open	4	8/5/2020	14:00	7/27/2020	7:30	7	female	20.1	26	25	33
Open	4	8/5/2020	14:00	7/27/2020	7:30	7	male	12	26	25	33
Open	4	8/5/2020	14:00	7/27/2020	7:30	7	male	12.1	26	25	33
Open	4	8/5/2020	14:00	7/27/2020	7:30	7	juvenile	7.9	26	25	33
Open	5	8/5/2020	15:00	7/29/2020	10:00	8	male	27	26	25	33
Open	5	8/5/2020	15:00	7/29/2020	10:00	8	male	20	26	25	33
Open	5	8/5/2020	15:00	7/29/2020	10:00	8	female	17.8	26	25	33
Open	5	8/5/2020	15:00	7/29/2020	10:00	8	female	12.4	26	25	33
Open	5	8/5/2020	15:00	7/29/2020	10:00	8	juvenile	9.8	26	25	33
Open	5	8/5/2020	15:00	7/29/2020	10:00	8	male	10.9	26	25	33
Open	5	8/5/2020	15:00	7/29/2020	10:00	8	juvenile	9.1	26	25	33
Open	5	8/5/2020	15:00	7/29/2020	10:00	8	juvenile	8.4	26	25	33
Open	7	8/5/2020	15:00	7/29/2020	10:00	8	male	17.8	26	25	33
Open	7	8/5/2020	15:00	7/29/2020	10:00	8	male	18.4	26	25	33
Open	7	8/5/2020	15:00	7/29/2020	10:00	8	female	15.9	26	25	33
Open	7	8/5/2020	15:00	7/29/2020	10:00	8	male	11	26	25	33
Open	7	8/5/2020	15:00	7/29/2020	10:00	8	male	10.3	26	25	33
Open	7	8/5/2020	15:00	7/29/2020	10:00	8	juvenile	8.7	26	25	33
Open	7	8/5/2020	15:00	7/29/2020	10:00	8	juvenile	7.9	26	25	33
Open	7	8/5/2020	15:00	7/29/2020	10:00	8	juvenile	6.7	26	25	33
Open	7	8/5/2020	15:00	7/29/2020	10:00	8	juvenile	9.3	26	25	33
Open	7	8/5/2020	15:00	7/29/2020	10:00	8	juvenile	8	26	25	33
Open	7	8/5/2020	15:00	7/29/2020	10:00	8	juvenile	6.5	26	25	33
Open	8	8/5/2020	15:00	7/29/2020	10:00	7	juvenile	8.2	26	25	33
Open	8	8/5/2020	15:00	7/29/2020	10:00	7	juvenile	8	26	25	33
Open	8	8/5/2020	15:00	7/29/2020	10:00	7	juvenile	9.4	26	25	33
Open	8	8/5/2020	15:00	7/29/2020	10:00	7	juvenile	7.2	26	25	33
Open	8	8/5/2020	15:00	7/29/2020	10:00	7	juvenile	8.9	26	25	33
Open	9	8/5/2020	15:00	7/29/2020	10:00	7	male	15.9	26	25	33
Open	9	8/5/2020	15:00	7/29/2020	10:00	7	male	14.4	26	25	33
Open	9	8/5/2020	15:00	7/29/2020	10:00	7	male	17.8	26	25	33
Open	9	8/5/2020	15:00	7/29/2020	10:00	7	male	16	26	25	33
Open	9	8/5/2020	15:00	7/29/2020	10:00	7	female	12.3	26	25	33
Open	9	8/5/2020	15:00	7/29/2020	10:00	7	male	10.7	26	25	33
Open	9	8/5/2020	15:00	7/29/2020	10:00	7	juvenile	7.3	26	25	33
Open	9	8/5/2020	15:00	7/29/2020	10:00	7	juvenile	4.6	26	25	33
Open	10	8/5/2020	15:00	7/29/2020	10:00	7	female	18.3	26	25	33
Open	10	8/5/2020	15:00	7/29/2020	10:00	7	juvenile	9.9	26	25	33
Open	10	8/5/2020	15:00	7/29/2020	10:00	7	male	11.3	26	25	33
Open	10	8/5/2020	15:00	7/29/2020	10:00	7	male	12.8	26	25	33
Open	10	8/5/2020	15:00	7/29/2020	10:00	7	male	10.2	26	25	33
Open	10	8/5/2020	15:00	7/29/2020	10:00	7	juvenile	8.6	26	25	33
Open	10	8/5/2020	15:00	7/29/2020	10:00	7	juvenile	7	26	25	33
Open	10	8/5/2020	15:00	7/29/2020	10:00	7	juvenile	8.1	26	25	33
Borders	1	8/5/2020	14:00	7/27/2020	7:30	7	male	16.5	26	25	33
Borders	1	8/5/2020	14:00	7/27/2020	7:30	7	male	23	26	25	33
Borders	1	8/5/2020	14:00	7/27/2020	7:30	7	juvenile	9	26	25	33
Borders	1	8/5/2020	14:00	7/27/2020	7:30	7	male	10.6	26	25	33
Borders	2	8/5/2020	14:00	7/27/2020	7:30	7	female	18.7	26	25	33
Borders	2	8/5/2020	14:00	7/27/2020	7:30	7	male	17.2	26	25	33
Borders	2	8/5/2020	14:00	7/27/2020	7:30	7	juvenile	6.8	26	25	33
Borders	2	8/5/2020	14:00	7/27/2020	7:30	7	juvenile	6.3	26	25	33
Borders	3	8/5/2020	14:00	7/27/2020	7:30	7	male	10.7	26	25	33
Borders	3	8/5/2020	14:00	7/27/2020	7:30	7	male	13.9	26	25	33
Borders	3	8/5/2020	14:00	7/27/2020	7:30	7	male	17	26	25	33
Borders	4	8/5/2020	14:00	7/27/2020	7:30	7	male	21.6	26	25	33
Borders	4	8/5/2020	14:00	7/27/2020	7:30	7	female	13.4	26	25	33
Borders	4	8/5/2020	14:00	7/27/2020	7:30	7	male	15.9	26	25	33
Borders	5	8/5/2020	15:00	7/29/2020	10:00	8	male	23	26	25	33
Borders	5	8/5/2020	15:00	7/29/2020	10:00	8	male	22.5	26	25	33
Borders	5	8/5/2020	15:00	7/29/2020	10:00	8	male	15.9	26	25	33
Borders	5	8/5/2020	15:00	7/29/2020	10:00	8	juvenile	9.8	26	25	33
Borders	5	8/5/2020	15:00	7/29/2020	10:00	8	juvenile	8	26	25	33
Borders	5	8/5/2020	15:00	7/29/2020	10:00	8	male	10.2	26	25	33
Borders	7	8/5/2020	15:00	7/29/2020	10:00	8	male	19.7	26	25	33
Borders	7	8/5/2020	15:00	7/29/2020	10:00	8	male	18.9	26	25	33
Borders	7	8/5/2020	15:00	7/29/2020	10:00	8	female	17.9	26	25	33
Borders	7	8/5/2020	15:00	7/29/2020	10:00	8	juvenile	6.7	26	25	33
Borders	7	8/5/2020	15:00	7/29/2020	10:00	8	juvenile	3.8	26	25	33
Borders	8	8/5/2020	15:00	7/29/2020	10:00	7	male	23.3	26	25	33
Borders	8	8/5/2020	15:00	7/29/2020	10:00	7	male	19.7	26	25	33
Borders	8	8/5/2020	15:00	7/29/2020	10:00	7	female	16.9	26	25	33
Borders	8	8/5/2020	15:00	7/29/2020	10:00	7	male	14.6	26	25	33
Borders	8	8/5/2020	15:00	7/29/2020	10:00	7	female	11.1	26	25	33
Borders	8	8/5/2020	15:00	7/29/2020	10:00	7	juvenile	8.2	26	25	33
Borders	9	8/5/2020	15:00	7/29/2020	10:00	7	female	17.8	26	25	33
Borders	9	8/5/2020	15:00	7/29/2020	10:00	7	juvenile	6.1	26	25	33
Borders	9	8/5/2020	15:00	7/29/2020	10:00	7	male	12.9	26	25	33
Borders	9	8/5/2020	15:00	7/29/2020	10:00	7	juvenile	8.1	26	25	33
Borders	9	8/5/2020	15:00	7/29/2020	10:00	7	male	14.4	26	25	33
Borders	9	8/5/2020	15:00	7/29/2020	10:00	7	male	12.5	26	25	33
Borders	9	8/5/2020	15:00	7/29/2020	10:00	7	male	11.4	26	25	33
Borders	9	8/5/2020	15:00	7/29/2020	10:00	7	male	10.9	26	25	33
Borders	9	8/5/2020	15:00	7/29/2020	10:00	7	juvenile	9.3	26	25	33
Borders	9	8/5/2020	15:00	7/29/2020	10:00	7	juvenile	6.8	26	25	33
Borders	9	8/5/2020	15:00	7/29/2020	10:00	7	juvenile	7.4	26	25	33
Borders	10	8/5/2020	15:00	7/29/2020	10:00	7	male	21.7	26	25	33
Borders	10	8/5/2020	15:00	7/29/2020	10:00	7	male	13.3	26	25	33
Borders	10	8/5/2020	15:00	7/29/2020	10:00	7	female	12.1	26	25	33
Borders	10	8/5/2020	15:00	7/29/2020	10:00	7	male	12.6	26	25	33
Borders	10	8/5/2020	15:00	7/29/2020	10:00	7	juvenile	7.2	26	25	33
Borders	10	8/5/2020	15:00	7/29/2020	10:00	7	juvenile	8.3	26	25	33
Borders	10	8/5/2020	15:00	7/29/2020	10:00	7	juvenile	8.1	26	25	33
Cross	1	8/5/2020	14:00	7/27/2020	7:30	7	male	17.4	26	25	33
Cross	1	8/5/2020	14:00	7/27/2020	7:30	7	male	15.2	26	25	33
Cross	1	8/5/2020	14:00	7/27/2020	7:30	7	female	10.3	26	25	33
Cross	1	8/5/2020	14:00	7/27/2020	7:30	7	female	12	26	25	33
Cross	2	8/5/2020	14:00	7/27/2020	7:30	7	male	17.7	26	25	33
Cross	2	8/5/2020	14:00	7/27/2020	7:30	7	male	15.5	26	25	33
Cross	2	8/5/2020	14:00	7/27/2020	7:30	7	juvenile	9.4	26	25	33
Cross	3	8/5/2020	14:00	7/27/2020	7:30	7	female	22.6	26	25	33
Cross	3	8/5/2020	14:00	7/27/2020	7:30	7	male	18.1	26	25	33
Cross	3	8/5/2020	14:00	7/27/2020	7:30	7	male	21.6	26	25	33
Cross	3	8/5/2020	14:00	7/27/2020	7:30	7	female	17.5	26	25	33
Cross	3	8/5/2020	14:00	7/27/2020	7:30	7	female	20.1	26	25	33
Cross	3	8/5/2020	14:00	7/27/2020	7:30	7	female	19.6	26	25	33
Cross	3	8/5/2020	14:00	7/27/2020	7:30	7	female	16.3	26	25	33
Cross	3	8/5/2020	14:00	7/27/2020	7:30	7	female	16.8	26	25	33
Cross	5	8/5/2020	15:00	7/29/2020	10:00	8	juvenile	9.5	26	25	33
Cross	5	8/5/2020	15:00	7/29/2020	10:00	8	juvenile	2.1	26	25	33
Cross	5	8/5/2020	15:00	7/29/2020	10:00	8	juvenile	7.9	26	25	33
Cross	5	8/5/2020	15:00	7/29/2020	10:00	8	juvenile	4.1	26	25	33
Cross	6	8/5/2020	15:00	7/29/2020	10:00	8	male	16.7	26	25	33
Cross	6	8/5/2020	15:00	7/29/2020	10:00	8	female	16.5	26	25	33
Cross	6	8/5/2020	15:00	7/29/2020	10:00	8	male	11.2	26	25	33
Cross	6	8/5/2020	15:00	7/29/2020	10:00	8	male	11.9	26	25	33
Cross	6	8/5/2020	15:00	7/29/2020	10:00	8	male	10.7	26	25	33
Cross	6	8/5/2020	15:00	7/29/2020	10:00	8	male	10	26	25	33
Cross	6	8/5/2020	15:00	7/29/2020	10:00	8	juvenile	7.7	26	25	33
Cross	7	8/5/2020	15:00	7/29/2020	10:00	8	male	25.4	26	25	33
Cross	7	8/5/2020	15:00	7/29/2020	10:00	8	female	20.8	26	25	33
Cross	7	8/5/2020	15:00	7/29/2020	10:00	8	female	14.3	26	25	33
Cross	7	8/5/2020	15:00	7/29/2020	10:00	8	juvenile	4.2	26	25	33
Cross	7	8/5/2020	15:00	7/29/2020	10:00	8	juvenile	3.8	26	25	33
Cross	8	8/5/2020	15:00	7/29/2020	10:00	7	male	26.1	26	25	33
Cross	8	8/5/2020	15:00	7/29/2020	10:00	7	male	16.8	26	25	33
Cross	8	8/5/2020	15:00	7/29/2020	10:00	7	male	11.2	26	25	33
Cross	8	8/5/2020	15:00	7/29/2020	10:00	7	female	24.3	26	25	33
Cross	8	8/5/2020	15:00	7/29/2020	10:00	7	female	15.4	26	25	33
Cross	8	8/5/2020	15:00	7/29/2020	10:00	7	male	21.8	26	25	33
Cross	8	8/5/2020	15:00	7/29/2020	10:00	7	female	17.8	26	25	33
Cross	8	8/5/2020	15:00	7/29/2020	10:00	7	female	18.8	26	25	33
Cross	8	8/5/2020	15:00	7/29/2020	10:00	7	male	14.2	26	25	33
Cross	8	8/5/2020	15:00	7/29/2020	10:00	7	male	19.1	26	25	33
Cross	8	8/5/2020	15:00	7/29/2020	10:00	7	female	14.3	26	25	33
Cross	8	8/5/2020	15:00	7/29/2020	10:00	7	male	16.7	26	25	33
Cross	8	8/5/2020	15:00	7/29/2020	10:00	7	female	10.9	26	25	33
Cross	8	8/5/2020	15:00	7/29/2020	10:00	7	female	16.3	26	25	33
Cross	8	8/5/2020	15:00	7/29/2020	10:00	7	female	12.2	26	25	33
Cross	8	8/5/2020	15:00	7/29/2020	10:00	7	male	13.2	26	25	33
Cross	8	8/5/2020	15:00	7/29/2020	10:00	7	juvenile	9.5	26	25	33
Cross	9	8/5/2020	15:00	7/29/2020	10:00	7	male	14.7	26	25	33
Cross	9	8/5/2020	15:00	7/29/2020	10:00	7	male	19.5	26	25	33
Cross	9	8/5/2020	15:00	7/29/2020	10:00	7	male	16.8	26	25	33
Cross	9	8/5/2020	15:00	7/29/2020	10:00	7	female	10.3	26	25	33
Cross	10	8/5/2020	15:00	7/29/2020	10:00	7	male	23.5	26	25	33
Cross	10	8/5/2020	15:00	7/29/2020	10:00	7	male	20.3	26	25	33
Cross	10	8/5/2020	15:00	7/29/2020	10:00	7	female	17.1	26	25	33
Cross	10	8/5/2020	15:00	7/29/2020	10:00	7	female	18	26	25	33
Cross	10	8/5/2020	15:00	7/29/2020	10:00	7	female	16.1	26	25	33
Cross	10	8/5/2020	15:00	7/29/2020	10:00	7	male	13.5	26	25	33
Cross	10	8/5/2020	15:00	7/29/2020	10:00	7	juvenile	8.1	26	25	33
Cross	10	8/5/2020	15:00	7/29/2020	10:00	7	female	10.6	26	25	33
Cross	10	8/5/2020	15:00	7/29/2020	10:00	7	juvenile	9.8	26	25	33
Cross	10	8/5/2020	15:00	7/29/2020	10:00	7	juvenile	4.3	26	25	33
DoubleCross	1	8/5/2020	14:00	7/27/2020	7:30	7	male	16.1	26	25	33
DoubleCross	1	8/5/2020	14:00	7/27/2020	7:30	7	male	17	26	25	33
DoubleCross	2	8/5/2020	14:00	7/27/2020	7:30	7	male	22	26	25	33
DoubleCross	2	8/5/2020	14:00	7/27/2020	7:30	7	female	13.4	26	25	33
DoubleCross	2	8/5/2020	14:00	7/27/2020	7:30	7	male	20.5	26	25	33
DoubleCross	2	8/5/2020	14:00	7/27/2020	7:30	7	female	13	26	25	33
DoubleCross	2	8/5/2020	14:00	7/27/2020	7:30	7	female	17.8	26	25	33
DoubleCross	2	8/5/2020	14:00	7/27/2020	7:30	7	juvenile	7.5	26	25	33
DoubleCross	2	8/5/2020	14:00	7/27/2020	7:30	7	male	12.5	26	25	33
DoubleCross	2	8/5/2020	14:00	7/27/2020	7:30	7	juvenile	2.8	26	25	33
DoubleCross	2	8/5/2020	14:00	7/27/2020	7:30	7	female	16	26	25	33
DoubleCross	2	8/5/2020	14:00	7/27/2020	7:30	7	male	16.5	26	25	33
DoubleCross	2	8/5/2020	14:00	7/27/2020	7:30	7	male	15.8	26	25	33
DoubleCross	3	8/5/2020	14:00	7/27/2020	7:30	7	male	17.2	26	25	33
DoubleCross	3	8/5/2020	14:00	7/27/2020	7:30	7	male	12.3	26	25	33
DoubleCross	4	8/5/2020	15:00	7/29/2020	10:00	8	male	20.9	26	25	33
DoubleCross	4	8/5/2020	15:00	7/29/2020	10:00	8	juvenile	5.1	26	25	33
DoubleCross	4	8/5/2020	15:00	7/29/2020	10:00	8	male	18.9	26	25	33
DoubleCross	4	8/5/2020	15:00	7/29/2020	10:00	8	juvenile	8.4	26	25	33
DoubleCross	4	8/5/2020	15:00	7/29/2020	10:00	8	male	16.7	26	25	33
DoubleCross	4	8/5/2020	15:00	7/29/2020	10:00	8	male	12	26	25	33
DoubleCross	4	8/5/2020	15:00	7/29/2020	10:00	8	male	11.3	26	25	33
DoubleCross	4	8/5/2020	15:00	7/29/2020	10:00	8	juvenile	8.2	26	25	33
DoubleCross	4	8/5/2020	15:00	7/29/2020	10:00	8	male	11.6	26	25	33
DoubleCross	4	8/5/2020	15:00	7/29/2020	10:00	8	juvenile	6.6	26	25	33
DoubleCross	5	8/5/2020	15:00	7/29/2020	10:00	8	male	22.1	26	25	33
DoubleCross	5	8/5/2020	15:00	7/29/2020	10:00	8	female	16.1	26	25	33
DoubleCross	5	8/5/2020	15:00	7/29/2020	10:00	8	juvenile	7	26	25	33
DoubleCross	5	8/5/2020	15:00	7/29/2020	10:00	8	male	23.6	26	25	33
DoubleCross	5	8/5/2020	15:00	7/29/2020	10:00	8	female	16.2	26	25	33
DoubleCross	5	8/5/2020	15:00	7/29/2020	10:00	8	juvenile	6.8	26	25	33
DoubleCross	5	8/5/2020	15:00	7/29/2020	10:00	8	female	21.7	26	25	33
DoubleCross	5	8/5/2020	15:00	7/29/2020	10:00	8	female	18	26	25	33
DoubleCross	5	8/5/2020	15:00	7/29/2020	10:00	8	male	20.4	26	25	33
DoubleCross	5	8/5/2020	15:00	7/29/2020	10:00	8	female	16.2	26	25	33
DoubleCross	5	8/5/2020	15:00	7/29/2020	10:00	8	female	18	26	25	33
DoubleCross	5	8/5/2020	15:00	7/29/2020	10:00	8	male	13.9	26	25	33
DoubleCross	5	8/5/2020	15:00	7/29/2020	10:00	8	male	19.1	26	25	33
DoubleCross	5	8/5/2020	15:00	7/29/2020	10:00	8	female	13.7	26	25	33
DoubleCross	5	8/5/2020	15:00	7/29/2020	10:00	8	male	18	26	25	33
DoubleCross	5	8/5/2020	15:00	7/29/2020	10:00	8	male	10.5	26	25	33
DoubleCross	5	8/5/2020	15:00	7/29/2020	10:00	8	female	16.2	26	25	33
DoubleCross	5	8/5/2020	15:00	7/29/2020	10:00	8	male	10.4	26	25	33
DoubleCross	6	8/5/2020	15:00	7/29/2020	10:00	8	male	18.5	26	25	33
DoubleCross	6	8/5/2020	15:00	7/29/2020	10:00	8	female	12.7	26	25	33
DoubleCross	6	8/5/2020	15:00	7/29/2020	10:00	8	male	14.6	26	25	33
DoubleCross	6	8/5/2020	15:00	7/29/2020	10:00	8	male	20.8	26	25	33
DoubleCross	6	8/5/2020	15:00	7/29/2020	10:00	8	female	19.3	26	25	33
DoubleCross	6	8/5/2020	15:00	7/29/2020	10:00	8	juvenile	7.2	26	25	33
DoubleCross	6	8/5/2020	15:00	7/29/2020	10:00	8	juvenile	8	26	25	33
DoubleCross	7	8/5/2020	15:00	7/29/2020	10:00	8	male	19.5	26	25	33
DoubleCross	7	8/5/2020	15:00	7/29/2020	10:00	8	juvenile	8.8	26	25	33
DoubleCross	7	8/5/2020	15:00	7/29/2020	10:00	8	male	21.4	26	25	33
DoubleCross	7	8/5/2020	15:00	7/29/2020	10:00	8	female	15.1	26	25	33
DoubleCross	7	8/5/2020	15:00	7/29/2020	10:00	8	male	19.4	26	25	33
DoubleCross	7	8/5/2020	15:00	7/29/2020	10:00	8	female	16.5	26	25	33
DoubleCross	7	8/5/2020	15:00	7/29/2020	10:00	8	male	17.9	26	25	33
DoubleCross	7	8/5/2020	15:00	7/29/2020	10:00	8	male	14.6	26	25	33
DoubleCross	7	8/5/2020	15:00	7/29/2020	10:00	8	female	17.1	26	25	33
DoubleCross	7	8/5/2020	15:00	7/29/2020	10:00	8	juvenile	8.8	26	25	33
DoubleCross	7	8/5/2020	15:00	7/29/2020	10:00	8	female	17.8	26	25	33
DoubleCross	7	8/5/2020	15:00	7/29/2020	10:00	8	juvenile	8.5	26	25	33
DoubleCross	7	8/5/2020	15:00	7/29/2020	10:00	8	juvenile	1.7	26	25	33
DoubleCross	7	8/5/2020	15:00	7/29/2020	10:00	8	male	14	26	25	33
DoubleCross	8	8/5/2020	15:00	7/29/2020	10:00	7	male	19.6	26	25	33
DoubleCross	8	8/5/2020	15:00	7/29/2020	10:00	7	male	14.3	26	25	33
DoubleCross	8	8/5/2020	15:00	7/29/2020	10:00	7	male	22.1	26	25	33
DoubleCross	8	8/5/2020	15:00	7/29/2020	10:00	7	female	15.6	26	25	33
DoubleCross	8	8/5/2020	15:00	7/29/2020	10:00	7	male	18	26	25	33
DoubleCross	8	8/5/2020	15:00	7/29/2020	10:00	7	female	15	26	25	33
DoubleCross	8	8/5/2020	15:00	7/29/2020	10:00	7	male	16.6	26	25	33
DoubleCross	8	8/5/2020	15:00	7/29/2020	10:00	7	juvenile	8.3	26	25	33
DoubleCross	8	8/5/2020	15:00	7/29/2020	10:00	7	female	17	26	25	33
DoubleCross	8	8/5/2020	15:00	7/29/2020	10:00	7	juvenile	4.2	26	25	33
DoubleCross	8	8/5/2020	15:00	7/29/2020	10:00	7	male	15.6	26	25	33
DoubleCross	8	8/5/2020	15:00	7/29/2020	10:00	7	female	16.4	26	25	33
DoubleCross	8	8/5/2020	15:00	7/29/2020	10:00	7	male	17.1	26	25	33
DoubleCross	9	8/5/2020	15:00	7/29/2020	10:00	7	male	20.9	26	25	33
DoubleCross	9	8/5/2020	15:00	7/29/2020	10:00	7	female	19.2	26	25	33
DoubleCross	9	8/5/2020	15:00	7/29/2020	10:00	7	male	13.1	26	25	33
DoubleCross	9	8/5/2020	15:00	7/29/2020	10:00	7	female	11.5	26	25	33
DoubleCross	9	8/5/2020	15:00	7/29/2020	10:00	7	juvenile	8.2	26	25	33
DoubleCross	10	8/5/2020	15:00	7/29/2020	10:00	7	male	25.1	26	25	33
DoubleCross	10	8/5/2020	15:00	7/29/2020	10:00	7	female	16	26	25	33
DoubleCross	10	8/5/2020	15:00	7/29/2020	10:00	7	male	18.1	26	25	33
DoubleCross	10	8/5/2020	15:00	7/29/2020	10:00	7	female	12.5	26	25	33
DoubleCross	10	8/5/2020	15:00	7/29/2020	10:00	7	female	18.6	26	25	33
DoubleCross	10	8/5/2020	15:00	7/29/2020	10:00	7	male	15.3	26	25	33
DoubleCross	10	8/5/2020	15:00	7/29/2020	10:00	7	male	18.7	26	25	33
DoubleCross	10	8/5/2020	15:00	7/29/2020	10:00	7	male	18.5	26	25	33
DoubleCross	10	8/5/2020	15:00	7/29/2020	10:00	7	female	18.5	26	25	33
DoubleCross	10	8/5/2020	15:00	7/29/2020	10:00	7	male	13.5	26	25	33
Open	2	9/15/2020	11:00	9/7/2020	17:30	7	female	10.5	26	26	34
Open	2	9/15/2020	11:00	9/7/2020	17:30	7	juvenile	7.6	26	26	34
Open	2	9/15/2020	11:00	9/7/2020	17:30	7	juvenile	3.7	26	26	34
Open	2	9/15/2020	11:00	9/7/2020	17:30	7	juvenile	6.8	26	26	34
Open	2	9/15/2020	11:00	9/7/2020	17:30	7	juvenile	5.1	26	26	34
Open	3	9/15/2020	11:00	9/7/2020	17:30	7	male	19.9	26	26	34
Open	3	9/15/2020	11:00	9/7/2020	17:30	7	juvenile	6	26	26	34
Open	4	9/15/2020	11:00	9/7/2020	17:30	7	male	16.6	26	26	34
Open	4	9/15/2020	11:00	9/7/2020	17:30	7	male	17.5	26	26	34
Open	4	9/15/2020	11:00	9/7/2020	17:30	7	male	13.9	26	26	34
Open	4	9/15/2020	11:00	9/7/2020	17:30	7	juvenile	6.3	26	26	34
Open	5	9/15/2020	12:00	9/8/2020	18:30	7	male	15.9	26	26	34
Open	5	9/15/2020	12:00	9/8/2020	18:30	7	male	11	26	26	34
Open	6	9/15/2020	12:00	9/8/2020	18:30	7	male	18	26	26	34
Open	6	9/15/2020	12:00	9/8/2020	18:30	7	juvenile	4.6	26	26	34
Open	6	9/15/2020	12:00	9/8/2020	18:30	7	juvenile	5.1	26	26	34
Open	6	9/15/2020	12:00	9/8/2020	18:30	7	juvenile	5.2	26	26	34
Open	6	9/15/2020	12:00	9/8/2020	18:30	7	juvenile	4.1	26	26	34
Open	7	9/15/2020	12:00	9/8/2020	18:30	7	female	14.3	26	26	34
Open	7	9/15/2020	12:00	9/8/2020	18:30	7	male	15.8	26	26	34
Open	7	9/15/2020	12:00	9/8/2020	18:30	7	female	11.2	26	26	34
Open	7	9/15/2020	12:00	9/8/2020	18:30	7	juvenile	4.8	26	26	34
Open	7	9/15/2020	12:00	9/8/2020	18:30	7	juvenile	4.6	26	26	34
Open	7	9/15/2020	12:00	9/8/2020	18:30	7	juvenile	5	26	26	34
Open	7	9/15/2020	12:00	9/8/2020	18:30	7	juvenile	3.9	26	26	34
Open	7	9/15/2020	12:00	9/8/2020	18:30	7	juvenile	3.7	26	26	34
Open	7	9/15/2020	12:00	9/8/2020	18:30	7	juvenile	5	26	26	34
Open	7	9/15/2020	12:00	9/8/2020	18:30	7	juvenile	3.5	26	26	34
Open	7	9/15/2020	12:00	9/8/2020	18:30	7	juvenile	3.6	26	26	34
Open	8	9/15/2020	13:00	9/9/2020	19:30	7	male	17.5	24	25	34
Open	8	9/15/2020	13:00	9/9/2020	19:30	7	male	14.3	24	25	34
Open	8	9/15/2020	13:00	9/9/2020	19:30	7	juvenile	4.6	24	25	34
Open	8	9/15/2020	13:00	9/9/2020	19:30	7	juvenile	5.4	24	25	34
Open	8	9/15/2020	13:00	9/9/2020	19:30	7	juvenile	3.2	24	25	34
Open	9	9/15/2020	13:00	9/9/2020	19:30	7	male	17.9	24	25	34
Open	9	9/15/2020	13:00	9/9/2020	19:30	7	juvenile	5.2	24	25	34
Open	9	9/15/2020	13:00	9/9/2020	19:30	7	juvenile	4.3	24	25	34
Open	9	9/15/2020	13:00	9/9/2020	19:30	7	juvenile	3.5	24	25	34
Open	10	9/15/2020	13:00	9/9/2020	19:30	7	male	18.1	24	25	34
Open	10	9/15/2020	13:00	9/9/2020	19:30	7	female	11	24	25	34
Open	10	9/15/2020	13:00	9/9/2020	19:30	7	juvenile	9.7	24	25	34
Open	10	9/15/2020	13:00	9/9/2020	19:30	7	juvenile	9.3	24	25	34
Open	10	9/15/2020	13:00	9/9/2020	19:30	7	juvenile	4.9	24	25	34
Open	10	9/15/2020	13:00	9/9/2020	19:30	7	juvenile	6.4	24	25	34
Open	10	9/15/2020	13:00	9/9/2020	19:30	7	juvenile	5.2	24	25	34
Open	10	9/15/2020	13:00	9/9/2020	19:30	7	juvenile	5.4	24	25	34
Borders	1	9/15/2020	11:00	9/7/2020	17:30	7	male	21.3	26	26	34
Borders	1	9/15/2020	11:00	9/7/2020	17:30	7	female	16.8	26	26	34
Borders	1	9/15/2020	11:00	9/7/2020	17:30	7	male	16.1	26	26	34
Borders	1	9/15/2020	11:00	9/7/2020	17:30	7	male	16.3	26	26	34
Borders	1	9/15/2020	11:00	9/7/2020	17:30	7	female	14.2	26	26	34
Borders	1	9/15/2020	11:00	9/7/2020	17:30	7	juvenile	9.2	26	26	34
Borders	1	9/15/2020	11:00	9/7/2020	17:30	7	juvenile	4.5	26	26	34
Borders	1	9/15/2020	11:00	9/7/2020	17:30	7	juvenile	5.6	26	26	34
Borders	2	9/15/2020	11:00	9/7/2020	17:30	7	male	13.5	26	26	34
Borders	3	9/15/2020	11:00	9/7/2020	17:30	7	juvenile	6.8	26	26	34
Borders	3	9/15/2020	11:00	9/7/2020	17:30	7	juvenile	3.7	26	26	34
Borders	3	9/15/2020	11:00	9/7/2020	17:30	7	juvenile	5.4	26	26	34
Borders	3	9/15/2020	11:00	9/7/2020	17:30	7	juvenile	4.5	26	26	34
Borders	3	9/15/2020	11:00	9/7/2020	17:30	7	juvenile	5	26	26	34
Borders	4	9/15/2020	11:00	9/7/2020	17:30	7	female	11.7	26	26	34
Borders	4	9/15/2020	11:00	9/7/2020	17:30	7	juvenile	8	26	26	34
Borders	4	9/15/2020	11:00	9/7/2020	17:30	7	juvenile	4.5	26	26	34
Borders	4	9/15/2020	11:00	9/7/2020	17:30	7	juvenile	3.7	26	26	34
Borders	4	9/15/2020	11:00	9/7/2020	17:30	7	juvenile	5.2	26	26	34
Borders	4	9/15/2020	11:00	9/7/2020	17:30	7	juvenile	3.9	26	26	34
Borders	4	9/15/2020	11:00	9/7/2020	17:30	7	juvenile	2.9	26	26	34
Borders	5	9/15/2020	12:00	9/8/2020	18:30	7	male	12.9	26	26	34
Borders	5	9/15/2020	12:00	9/8/2020	18:30	7	juvenile	7.1	26	26	34
Borders	6	9/15/2020	12:00	9/8/2020	18:30	7	male	15.5	26	26	34
Borders	7	9/15/2020	12:00	9/8/2020	18:30	7	male	12	26	26	34
Borders	7	9/15/2020	12:00	9/8/2020	18:30	7	juvenile	8.6	26	26	34
Borders	7	9/15/2020	12:00	9/8/2020	18:30	7	juvenile	4.1	26	26	34
Borders	8	9/15/2020	13:00	9/9/2020	19:30	7	male	20.9	24	25	34
Borders	8	9/15/2020	13:00	9/9/2020	19:30	7	juvenile	9.7	24	25	34
Borders	8	9/15/2020	13:00	9/9/2020	19:30	7	juvenile	4.9	24	25	34
Borders	8	9/15/2020	13:00	9/9/2020	19:30	7	juvenile	4	24	25	34
Borders	8	9/15/2020	13:00	9/9/2020	19:30	7	juvenile	4.3	24	25	34
Borders	9	9/15/2020	13:00	9/9/2020	19:30	7	male	17.6	24	25	34
Borders	9	9/15/2020	13:00	9/9/2020	19:30	7	juvenile	1.9	24	25	34
Borders	9	9/15/2020	13:00	9/9/2020	19:30	7	male	15.9	24	25	34
Borders	9	9/15/2020	13:00	9/9/2020	19:30	7	juvenile	6.7	24	25	34
Borders	9	9/15/2020	13:00	9/9/2020	19:30	7	juvenile	3.9	24	25	34
Borders	9	9/15/2020	13:00	9/9/2020	19:30	7	juvenile	3.6	24	25	34
Borders	10	9/15/2020	13:00	9/9/2020	19:30	7	juvenile	5.4	24	25	34
Borders	10	9/15/2020	13:00	9/9/2020	19:30	7	juvenile	4.7	24	25	34
Borders	10	9/15/2020	13:00	9/9/2020	19:30	7	juvenile	4	24	25	34
Borders	10	9/15/2020	13:00	9/9/2020	19:30	7	juvenile	4.9	24	25	34
Cross	1	9/15/2020	11:00	9/7/2020	17:30	7	male	18.6	26	26	34
Cross	1	9/15/2020	11:00	9/7/2020	17:30	7	female	15.4	26	26	34
Cross	1	9/15/2020	11:00	9/7/2020	17:30	7	male	16.9	26	26	34
Cross	1	9/15/2020	11:00	9/7/2020	17:30	7	juvenile	6	26	26	34
Cross	1	9/15/2020	11:00	9/7/2020	17:30	7	juvenile	4.4	26	26	34
Cross	2	9/15/2020	11:00	9/7/2020	17:30	7	female	10.2	26	26	34
Cross	2	9/15/2020	11:00	9/7/2020	17:30	7	male	14.1	26	26	34
Cross	2	9/15/2020	11:00	9/7/2020	17:30	7	female	10.8	26	26	34
Cross	2	9/15/2020	11:00	9/7/2020	17:30	7	juvenile	6.4	26	26	34
Cross	3	9/15/2020	11:00	9/7/2020	17:30	7	male	19.2	26	26	34
Cross	3	9/15/2020	11:00	9/7/2020	17:30	7	female	13.3	26	26	34
Cross	3	9/15/2020	11:00	9/7/2020	17:30	7	female	14.4	26	26	34
Cross	3	9/15/2020	11:00	9/7/2020	17:30	7	male	11.1	26	26	34
Cross	3	9/15/2020	11:00	9/7/2020	17:30	7	male	13.9	26	26	34
Cross	3	9/15/2020	11:00	9/7/2020	17:30	7	female	14	26	26	34
Cross	3	9/15/2020	11:00	9/7/2020	17:30	7	juvenile	7.2	26	26	34
Cross	3	9/15/2020	11:00	9/7/2020	17:30	7	juvenile	9.2	26	26	34
Cross	3	9/15/2020	11:00	9/7/2020	17:30	7	juvenile	6.4	26	26	34
Cross	3	9/15/2020	11:00	9/7/2020	17:30	7	juvenile	4.4	26	26	34
Cross	4	9/15/2020	12:00	9/8/2020	18:30	7	male	15.9	26	26	34
Cross	4	9/15/2020	12:00	9/8/2020	18:30	7	female	13.1	26	26	34
Cross	5	9/15/2020	12:00	9/8/2020	18:30	7	female	18.3	26	26	34
Cross	5	9/15/2020	12:00	9/8/2020	18:30	7	male	13.7	26	26	34
Cross	5	9/15/2020	12:00	9/8/2020	18:30	7	male	11.6	26	26	34
Cross	5	9/15/2020	12:00	9/8/2020	18:30	7	male	11.5	26	26	34
Cross	6	9/15/2020	12:00	9/8/2020	18:30	7	female	11.1	26	26	34
Cross	6	9/15/2020	12:00	9/8/2020	18:30	7	juvenile	6.3	26	26	34
Cross	6	9/15/2020	12:00	9/8/2020	18:30	7	juvenile	5.1	26	26	34
Cross	6	9/15/2020	12:00	9/8/2020	18:30	7	juvenile	5.8	26	26	34
Cross	6	9/15/2020	12:00	9/8/2020	18:30	7	juvenile	6.8	26	26	34
Cross	6	9/15/2020	12:00	9/8/2020	18:30	7	juvenile	4.4	26	26	34
Cross	6	9/15/2020	12:00	9/8/2020	18:30	7	juvenile	2.3	26	26	34
Cross	6	9/15/2020	12:00	9/8/2020	18:30	7	juvenile	5	26	26	34
Cross	6	9/15/2020	12:00	9/8/2020	18:30	7	juvenile	6.7	26	26	34
Cross	6	9/15/2020	12:00	9/8/2020	18:30	7	juvenile	2.7	26	26	34
Cross	6	9/15/2020	12:00	9/8/2020	18:30	7	juvenile	3.5	26	26	34
Cross	6	9/15/2020	12:00	9/8/2020	18:30	7	juvenile	3.4	26	26	34
Cross	7	9/15/2020	12:00	9/8/2020	18:30	7	male	11.2	26	26	34
Cross	7	9/15/2020	12:00	9/8/2020	18:30	7	juvenile	5.1	26	26	34
Cross	7	9/15/2020	12:00	9/8/2020	18:30	7	juvenile	5.3	26	26	34
Cross	7	9/15/2020	12:00	9/8/2020	18:30	7	juvenile	4.2	26	26	34
Cross	7	9/15/2020	12:00	9/8/2020	18:30	7	juvenile	5.5	26	26	34
Cross	7	9/15/2020	12:00	9/8/2020	18:30	7	juvenile	4.8	26	26	34
Cross	7	9/15/2020	12:00	9/8/2020	18:30	7	juvenile	3.5	26	26	34
Cross	8	9/15/2020	13:00	9/9/2020	19:30	7	male	17.9	24	25	34
Cross	8	9/15/2020	13:00	9/9/2020	19:30	7	female	16.9	24	25	34
Cross	8	9/15/2020	13:00	9/9/2020	19:30	7	female	11.2	24	25	34
Cross	8	9/15/2020	13:00	9/9/2020	19:30	7	juvenile	5.1	24	25	34
Cross	8	9/15/2020	13:00	9/9/2020	19:30	7	juvenile	3.5	24	25	34
Cross	9	9/15/2020	13:00	9/9/2020	19:30	7	male	16.5	24	25	34
Cross	9	9/15/2020	13:00	9/9/2020	19:30	7	male	14.3	24	25	34
DoubleCross	1	9/15/2020	11:00	9/7/2020	17:30	7	male	19.5	26	26	34
DoubleCross	1	9/15/2020	11:00	9/7/2020	17:30	7	male	16.9	26	26	34
DoubleCross	1	9/15/2020	11:00	9/7/2020	17:30	7	male	13	26	26	34
DoubleCross	1	9/15/2020	11:00	9/7/2020	17:30	7	juvenile	8.8	26	26	34
DoubleCross	1	9/15/2020	11:00	9/7/2020	17:30	7	juvenile	9.7	26	26	34
DoubleCross	1	9/15/2020	11:00	9/7/2020	17:30	7	juvenile	7.1	26	26	34
DoubleCross	1	9/15/2020	11:00	9/7/2020	17:30	7	juvenile	3.1	26	26	34
DoubleCross	1	9/15/2020	11:00	9/7/2020	17:30	7	juvenile	4.2	26	26	34
DoubleCross	1	9/15/2020	11:00	9/7/2020	17:30	7	juvenile	5	26	26	34
DoubleCross	2	9/15/2020	11:00	9/7/2020	17:30	7	male	17.9	26	26	34
DoubleCross	2	9/15/2020	11:00	9/7/2020	17:30	7	male	19.5	26	26	34
DoubleCross	2	9/15/2020	11:00	9/7/2020	17:30	7	female	13.4	26	26	34
DoubleCross	2	9/15/2020	11:00	9/7/2020	17:30	7	male	13.8	26	26	34
DoubleCross	2	9/15/2020	11:00	9/7/2020	17:30	7	female	11.5	26	26	34
DoubleCross	2	9/15/2020	11:00	9/7/2020	17:30	7	female	13.3	26	26	34
DoubleCross	2	9/15/2020	11:00	9/7/2020	17:30	7	female	11.8	26	26	34
DoubleCross	2	9/15/2020	11:00	9/7/2020	17:30	7	female	14	26	26	34
DoubleCross	2	9/15/2020	11:00	9/7/2020	17:30	7	juvenile	6.6	26	26	34
DoubleCross	2	9/15/2020	11:00	9/7/2020	17:30	7	juvenile	4.5	26	26	34
DoubleCross	2	9/15/2020	11:00	9/7/2020	17:30	7	juvenile	4.6	26	26	34
DoubleCross	2	9/15/2020	11:00	9/7/2020	17:30	7	juvenile	4	26	26	34
DoubleCross	3	9/15/2020	11:00	9/7/2020	17:30	7	male	16.7	26	26	34
DoubleCross	3	9/15/2020	11:00	9/7/2020	17:30	7	male	13.4	26	26	34
DoubleCross	3	9/15/2020	11:00	9/7/2020	17:30	7	female	10.4	26	26	34
DoubleCross	3	9/15/2020	11:00	9/7/2020	17:30	7	male	11.5	26	26	34
DoubleCross	3	9/15/2020	11:00	9/7/2020	17:30	7	female	11.1	26	26	34
DoubleCross	3	9/15/2020	11:00	9/7/2020	17:30	7	male	10.9	26	26	34
DoubleCross	3	9/15/2020	11:00	9/7/2020	17:30	7	juvenile	5.4	26	26	34
DoubleCross	3	9/15/2020	11:00	9/7/2020	17:30	7	juvenile	4.8	26	26	34
DoubleCross	3	9/15/2020	11:00	9/7/2020	17:30	7	juvenile	5.3	26	26	34
DoubleCross	3	9/15/2020	11:00	9/7/2020	17:30	7	juvenile	2.7	26	26	34
DoubleCross	4	9/15/2020	12:00	9/8/2020	18:30	7	juvenile	9.9	26	26	34
DoubleCross	4	9/15/2020	12:00	9/8/2020	18:30	7	juvenile	3.7	26	26	34
DoubleCross	4	9/15/2020	12:00	9/8/2020	18:30	7	juvenile	3.6	26	26	34
DoubleCross	4	9/15/2020	12:00	9/8/2020	18:30	7	juvenile	4.3	26	26	34
DoubleCross	4	9/15/2020	12:00	9/8/2020	18:30	7	juvenile	4.9	26	26	34
DoubleCross	5	9/15/2020	12:00	9/8/2020	18:30	7	male	14.8	26	26	34
DoubleCross	5	9/15/2020	12:00	9/8/2020	18:30	7	male	17.9	26	26	34
DoubleCross	5	9/15/2020	12:00	9/8/2020	18:30	7	female	12.5	26	26	34
DoubleCross	5	9/15/2020	12:00	9/8/2020	18:30	7	juvenile	4.6	26	26	34
DoubleCross	5	9/15/2020	12:00	9/8/2020	18:30	7	juvenile	8.2	26	26	34
DoubleCross	5	9/15/2020	12:00	9/8/2020	18:30	7	juvenile	4.9	26	26	34
DoubleCross	5	9/15/2020	12:00	9/8/2020	18:30	7	juvenile	5	26	26	34
DoubleCross	5	9/15/2020	12:00	9/8/2020	18:30	7	juvenile	4.5	26	26	34
DoubleCross	6	9/15/2020	12:00	9/8/2020	18:30	7	male	19.3	26	26	34
DoubleCross	6	9/15/2020	12:00	9/8/2020	18:30	7	juvenile	6.1	26	26	34
DoubleCross	6	9/15/2020	12:00	9/8/2020	18:30	7	juvenile	9.9	26	26	34
DoubleCross	6	9/15/2020	12:00	9/8/2020	18:30	7	juvenile	7.8	26	26	34
DoubleCross	6	9/15/2020	12:00	9/8/2020	18:30	7	juvenile	4.2	26	26	34
DoubleCross	6	9/15/2020	12:00	9/8/2020	18:30	7	juvenile	6.2	26	26	34
DoubleCross	6	9/15/2020	12:00	9/8/2020	18:30	7	juvenile	4	26	26	34
DoubleCross	6	9/15/2020	12:00	9/8/2020	18:30	7	juvenile	4.5	26	26	34
DoubleCross	6	9/15/2020	12:00	9/8/2020	18:30	7	juvenile	3.3	26	26	34
DoubleCross	6	9/15/2020	12:00	9/8/2020	18:30	7	juvenile	2.7	26	26	34
DoubleCross	7	9/15/2020	12:00	9/8/2020	18:30	7	male	20.4	26	26	34
DoubleCross	7	9/15/2020	12:00	9/8/2020	18:30	7	female	10.6	26	26	34
DoubleCross	7	9/15/2020	12:00	9/8/2020	18:30	7	juvenile	3.4	26	26	34
DoubleCross	7	9/15/2020	12:00	9/8/2020	18:30	7	juvenile	5.2	26	26	34
DoubleCross	7	9/15/2020	12:00	9/8/2020	18:30	7	juvenile	5.1	26	26	34
DoubleCross	7	9/15/2020	12:00	9/8/2020	18:30	7	juvenile	4.9	26	26	34
DoubleCross	8	9/15/2020	13:00	9/9/2020	19:30	7	male	19	24	25	34
DoubleCross	8	9/15/2020	13:00	9/9/2020	19:30	7	male	17.5	24	25	34
DoubleCross	8	9/15/2020	13:00	9/9/2020	19:30	7	juvenile	9.8	24	25	34
DoubleCross	8	9/15/2020	13:00	9/9/2020	19:30	7	juvenile	5.3	24	25	34
DoubleCross	8	9/15/2020	13:00	9/9/2020	19:30	7	juvenile	4.9	24	25	34
DoubleCross	8	9/15/2020	13:00	9/9/2020	19:30	7	juvenile	5.3	24	25	34
DoubleCross	8	9/15/2020	13:00	9/9/2020	19:30	7	juvenile	3.2	24	25	34
DoubleCross	8	9/15/2020	13:00	9/9/2020	19:30	7	juvenile	3.8	24	25	34
DoubleCross	8	9/15/2020	13:00	9/9/2020	19:30	7	juvenile	3.4	24	25	34
DoubleCross	9	9/15/2020	13:00	9/9/2020	19:30	7	male	21.2	24	25	34
DoubleCross	9	9/15/2020	13:00	9/9/2020	19:30	7	female	14.8	24	25	34
DoubleCross	9	9/15/2020	13:00	9/9/2020	19:30	7	male	14.3	24	25	34
DoubleCross	9	9/15/2020	13:00	9/9/2020	19:30	7	male	14.3	24	25	34
DoubleCross	9	9/15/2020	13:00	9/9/2020	19:30	7	juvenile	4.1	24	25	34
DoubleCross	9	9/15/2020	13:00	9/9/2020	19:30	7	juvenile	4.3	24	25	34
DoubleCross	9	9/15/2020	13:00	9/9/2020	19:30	7	juvenile	3.2	24	25	34
DoubleCross	9	9/15/2020	13:00	9/9/2020	19:30	7	juvenile	4.8	24	25	34
DoubleCross	9	9/15/2020	13:00	9/9/2020	19:30	7	juvenile	4.1	24	25	34
DoubleCross	9	9/15/2020	13:00	9/9/2020	19:30	7	juvenile	3.8	24	25	34
DoubleCross	9	9/15/2020	13:00	9/9/2020	19:30	7	juvenile	3.6	24	25	34
DoubleCross	10	9/15/2020	13:00	9/9/2020	19:30	7	male	11.8	24	25	34
DoubleCross	10	9/15/2020	13:00	9/9/2020	19:30	7	juvenile	4.8	24	25	34
DoubleCross	10	9/15/2020	13:00	9/9/2020	19:30	7	juvenile	6	24	25	34
DoubleCross	10	9/15/2020	13:00	9/9/2020	19:30	7	juvenile	3.6	24	25	34
DoubleCross	10	9/15/2020	13:00	9/9/2020	19:30	7	juvenile	4.7	24	25	34
Open	1	10/27/2020	11:30	10/19/2020	16:30	7	male	21.2	14	17	33
Open	2	10/27/2020	11:30	10/19/2020	16:30	7	male	20.9	14	17	33
Open	2	10/27/2020	11:30	10/19/2020	16:30	7	female	14.4	14	17	33
Open	3	10/27/2020	11:30	10/19/2020	16:30	7	female	17.5	14	17	33
Open	3	10/27/2020	11:30	10/19/2020	16:30	7	juvenile	5.6	14	17	33
Open	4	10/27/2020	11:30	10/19/2020	16:30	7	female	18.1	14	17	33
Open	4	10/27/2020	11:30	10/19/2020	16:30	7	female	13.6	14	17	33
Open	4	10/27/2020	11:30	10/19/2020	16:30	7	juvenile	8.4	14	17	33
Open	4	10/27/2020	11:30	10/19/2020	16:30	7	juvenile	5.2	14	17	33
Open	4	10/27/2020	11:30	10/19/2020	16:30	7	juvenile	4.4	14	17	33
Open	4	10/27/2020	11:30	10/19/2020	16:30	7	juvenile	5.1	14	17	33
Open	5	10/27/2020	12:30	10/20/2020	17:00	7	female	21.5	16	17	33
Open	5	10/27/2020	12:30	10/20/2020	17:00	7	female	13.5	16	17	33
Open	6	10/27/2020	12:30	10/20/2020	17:00	7	male	21.3	16	17	33
Open	7	10/27/2020	12:30	10/20/2020	17:00	7	female	12	16	17	33
Open	7	10/27/2020	12:30	10/20/2020	17:00	7	juvenile	8	16	17	33
Open	8	10/27/2020	13:00	10/21/2020	16:00	7	female	20.2	13	17	33
Open	8	10/27/2020	13:00	10/21/2020	16:00	7	juvenile	3.7	13	17	33
Open	8	10/27/2020	13:00	10/21/2020	16:00	7	juvenile	7	13	17	33
Open	9	10/27/2020	13:00	10/21/2020	16:00	7	female	16.4	13	17	33
Open	9	10/27/2020	13:00	10/21/2020	16:00	7	juvenile	5.4	13	17	33
Open	9	10/27/2020	13:00	10/21/2020	16:00	7	juvenile	7.3	13	17	33
Open	9	10/27/2020	13:00	10/21/2020	16:00	7	juvenile	5.7	13	17	33
Open	9	10/27/2020	13:00	10/21/2020	16:00	7	juvenile	5.8	13	17	33
Open	9	10/27/2020	13:00	10/21/2020	16:00	7	juvenile	4.8	13	17	33
Borders	1	10/27/2020	11:30	10/19/2020	16:30	7	male	21.4	14	17	33
Borders	2	10/27/2020	11:30	10/19/2020	16:30	7	female	22	14	17	33
Borders	2	10/27/2020	11:30	10/19/2020	16:30	7	female	13.5	14	17	33
Borders	2	10/27/2020	11:30	10/19/2020	16:30	7	juvenile	5.8	14	17	33
Borders	3	10/27/2020	11:30	10/19/2020	16:30	7	female	23.2	14	17	33
Borders	3	10/27/2020	11:30	10/19/2020	16:30	7	juvenile	5.4	14	17	33
Borders	3	10/27/2020	11:30	10/19/2020	16:30	7	juvenile	5.9	14	17	33
Borders	3	10/27/2020	11:30	10/19/2020	16:30	7	juvenile	7.8	14	17	33
Borders	3	10/27/2020	11:30	10/19/2020	16:30	7	juvenile	8.4	14	17	33
Borders	4	10/27/2020	11:30	10/19/2020	16:30	7	male	12.9	14	17	33
Borders	4	10/27/2020	11:30	10/19/2020	16:30	7	male	16.9	14	17	33
Borders	4	10/27/2020	11:30	10/19/2020	16:30	7	juvenile	4.4	14	17	33
Borders	4	10/27/2020	11:30	10/19/2020	16:30	7	juvenile	6.3	14	17	33
Borders	5	10/27/2020	12:30	10/20/2020	17:00	7	female	21.5	16	17	33
Borders	5	10/27/2020	12:30	10/20/2020	17:00	7	female	23.6	16	17	33
Borders	5	10/27/2020	12:30	10/20/2020	17:00	7	juvenile	5.2	16	17	33
Borders	5	10/27/2020	12:30	10/20/2020	17:00	7	juvenile	2.9	16	17	33
Borders	5	10/27/2020	12:30	10/20/2020	17:00	7	juvenile	4.5	16	17	33
Borders	6	10/27/2020	12:30	10/20/2020	17:00	7	male	13.8	16	17	33
Borders	7	10/27/2020	12:30	10/20/2020	17:00	7	male	12.7	16	17	33
Borders	7	10/27/2020	12:30	10/20/2020	17:00	7	female	18.5	16	17	33
Borders	8	10/27/2020	13:00	10/21/2020	16:00	7	female	15.1	13	17	33
Borders	8	10/27/2020	13:00	10/21/2020	16:00	7	juvenile	4.9	13	17	33
Borders	8	10/27/2020	13:00	10/21/2020	16:00	7	juvenile	3.9	13	17	33
Borders	8	10/27/2020	13:00	10/21/2020	16:00	7	juvenile	4.2	13	17	33
Borders	8	10/27/2020	13:00	10/21/2020	16:00	7	juvenile	3.6	13	17	33
Borders	8	10/27/2020	13:00	10/21/2020	16:00	7	juvenile	4	13	17	33
Borders	8	10/27/2020	13:00	10/21/2020	16:00	7	juvenile	3.7	13	17	33
Borders	8	10/27/2020	13:00	10/21/2020	16:00	7	juvenile	4.3	13	17	33
Borders	8	10/27/2020	13:00	10/21/2020	16:00	7	juvenile	2.1	13	17	33
Borders	9	10/27/2020	13:00	10/21/2020	16:00	7	female	19.3	13	17	33
Borders	9	10/27/2020	13:00	10/21/2020	16:00	7	juvenile	5.3	13	17	33
Borders	9	10/27/2020	13:00	10/21/2020	16:00	7	juvenile	5.1	13	17	33
Borders	10	10/27/2020	13:00	10/21/2020	16:00	7	male	17.4	13	17	33
Borders	10	10/27/2020	13:00	10/21/2020	16:00	7	juvenile	6.1	13	17	33
Cross	1	10/27/2020	11:30	10/19/2020	16:30	7	female	21	14	17	33
Cross	1	10/27/2020	11:30	10/19/2020	16:30	7	female	19.7	14	17	33
Cross	1	10/27/2020	11:30	10/19/2020	16:30	7	female	18.6	14	17	33
Cross	2	10/27/2020	11:30	10/19/2020	16:30	7	male	16.4	14	17	33
Cross	2	10/27/2020	11:30	10/19/2020	16:30	7	female	13.9	14	17	33
Cross	2	10/27/2020	11:30	10/19/2020	16:30	7	juvenile	2.2	14	17	33
Cross	4	10/27/2020	12:30	10/20/2020	17:00	7	male	18.3	16	17	33
Cross	4	10/27/2020	12:30	10/20/2020	17:00	7	juvenile	8.2	16	17	33
Cross	4	10/27/2020	12:30	10/20/2020	17:00	7	juvenile	4.6	16	17	33
Cross	5	10/27/2020	12:30	10/20/2020	17:00	7	female	19.2	16	17	33
Cross	6	10/27/2020	12:30	10/20/2020	17:00	7	female	18.3	16	17	33
Cross	7	10/27/2020	12:30	10/20/2020	17:00	7	female	19.9	16	17	33
Cross	7	10/27/2020	12:30	10/20/2020	17:00	7	male	15.6	16	17	33
Cross	7	10/27/2020	12:30	10/20/2020	17:00	7	juvenile	3.3	16	17	33
Cross	7	10/27/2020	12:30	10/20/2020	17:00	7	juvenile	6.1	16	17	33
Cross	7	10/27/2020	12:30	10/20/2020	17:00	7	juvenile	6.5	16	17	33
Cross	8	10/27/2020	13:00	10/21/2020	16:00	7	male	10.1	13	17	33
Cross	8	10/27/2020	13:00	10/21/2020	16:00	7	female	20.2	13	17	33
Cross	8	10/27/2020	13:00	10/21/2020	16:00	7	female	19.9	13	17	33
Cross	8	10/27/2020	13:00	10/21/2020	16:00	7	female	15	13	17	33
Cross	8	10/27/2020	13:00	10/21/2020	16:00	7	male	12.6	13	17	33
Cross	8	10/27/2020	13:00	10/21/2020	16:00	7	juvenile	8.2	13	17	33
Cross	8	10/27/2020	13:00	10/21/2020	16:00	7	juvenile	6.2	13	17	33
Cross	8	10/27/2020	13:00	10/21/2020	16:00	7	juvenile	3.3	13	17	33
Cross	9	10/27/2020	13:00	10/21/2020	16:00	7	male	17.3	13	17	33
Cross	9	10/27/2020	13:00	10/21/2020	16:00	7	female	18.2	13	17	33
Cross	9	10/27/2020	13:00	10/21/2020	16:00	7	juvenile	5.6	13	17	33
Cross	9	10/27/2020	13:00	10/21/2020	16:00	7	juvenile	6	13	17	33
Cross	9	10/27/2020	13:00	10/21/2020	16:00	7	juvenile	6.3	13	17	33
Cross	9	10/27/2020	13:00	10/21/2020	16:00	7	juvenile	6.2	13	17	33
Cross	10	10/27/2020	13:00	10/21/2020	16:00	7	male	12.8	13	17	33
Cross	10	10/27/2020	13:00	10/21/2020	16:00	7	juvenile	6	13	17	33
Cross	10	10/27/2020	13:00	10/21/2020	16:00	7	juvenile	5.8	13	17	33
Cross	10	10/27/2020	13:00	10/21/2020	16:00	7	juvenile	5.5	13	17	33
Cross	10	10/27/2020	13:00	10/21/2020	16:00	7	juvenile	3.2	13	17	33
DoubleCross	1	10/27/2020	11:30	10/19/2020	16:30	7	male	20.6	14	17	33
DoubleCross	1	10/27/2020	11:30	10/19/2020	16:30	7	female	16.4	14	17	33
DoubleCross	1	10/27/2020	11:30	10/19/2020	16:30	7	juvenile	6	14	17	33
DoubleCross	1	10/27/2020	11:30	10/19/2020	16:30	7	juvenile	4.3	14	17	33
DoubleCross	1	10/27/2020	11:30	10/19/2020	16:30	7	juvenile	5.1	14	17	33
DoubleCross	2	10/27/2020	11:30	10/19/2020	16:30	7	male	25.4	14	17	33
DoubleCross	2	10/27/2020	11:30	10/19/2020	16:30	7	female	18.1	14	17	33
DoubleCross	2	10/27/2020	11:30	10/19/2020	16:30	7	female	16.9	14	17	33
DoubleCross	2	10/27/2020	11:30	10/19/2020	16:30	7	female	18.8	14	17	33
DoubleCross	2	10/27/2020	11:30	10/19/2020	16:30	7	juvenile	9.2	14	17	33
DoubleCross	2	10/27/2020	11:30	10/19/2020	16:30	7	juvenile	6.8	14	17	33
DoubleCross	3	10/27/2020	11:30	10/19/2020	16:30	7	female	16.2	14	17	33
DoubleCross	3	10/27/2020	11:30	10/19/2020	16:30	7	female	16.9	14	17	33
DoubleCross	3	10/27/2020	11:30	10/19/2020	16:30	7	male	12	14	17	33
DoubleCross	3	10/27/2020	11:30	10/19/2020	16:30	7	male	16	14	17	33
DoubleCross	3	10/27/2020	11:30	10/19/2020	16:30	7	female	13.2	14	17	33
DoubleCross	3	10/27/2020	11:30	10/19/2020	16:30	7	female	17	14	17	33
DoubleCross	3	10/27/2020	11:30	10/19/2020	16:30	7	juvenile	7.4	14	17	33
DoubleCross	3	10/27/2020	11:30	10/19/2020	16:30	7	juvenile	8	14	17	33
DoubleCross	3	10/27/2020	11:30	10/19/2020	16:30	7	juvenile	5.1	14	17	33
DoubleCross	3	10/27/2020	11:30	10/19/2020	16:30	7	juvenile	6.2	14	17	33
DoubleCross	4	10/27/2020	12:30	10/20/2020	17:00	7	female	23.2	16	17	33
DoubleCross	4	10/27/2020	12:30	10/20/2020	17:00	7	male	17.5	16	17	33
DoubleCross	4	10/27/2020	12:30	10/20/2020	17:00	7	male	10.1	16	17	33
DoubleCross	4	10/27/2020	12:30	10/20/2020	17:00	7	juvenile	5.6	16	17	33
DoubleCross	4	10/27/2020	12:30	10/20/2020	17:00	7	juvenile	3.1	16	17	33
DoubleCross	5	10/27/2020	12:30	10/20/2020	17:00	7	male	28.2	16	17	33
DoubleCross	5	10/27/2020	12:30	10/20/2020	17:00	7	male	16.2	16	17	33
DoubleCross	5	10/27/2020	12:30	10/20/2020	17:00	7	female	21.7	16	17	33
DoubleCross	5	10/27/2020	12:30	10/20/2020	17:00	7	female	16.4	16	17	33
DoubleCross	5	10/27/2020	12:30	10/20/2020	17:00	7	female	19.2	16	17	33
DoubleCross	5	10/27/2020	12:30	10/20/2020	17:00	7	male	14	16	17	33
DoubleCross	5	10/27/2020	12:30	10/20/2020	17:00	7	female	19.6	16	17	33
DoubleCross	5	10/27/2020	12:30	10/20/2020	17:00	7	female	14.3	16	17	33
DoubleCross	5	10/27/2020	12:30	10/20/2020	17:00	7	female	17.4	16	17	33
DoubleCross	5	10/27/2020	12:30	10/20/2020	17:00	7	male	12.5	16	17	33
DoubleCross	5	10/27/2020	12:30	10/20/2020	17:00	7	female	13	16	17	33
DoubleCross	6	10/27/2020	12:30	10/20/2020	17:00	7	male	19.5	16	17	33
DoubleCross	6	10/27/2020	12:30	10/20/2020	17:00	7	juvenile	5.4	16	17	33
DoubleCross	6	10/27/2020	12:30	10/20/2020	17:00	7	juvenile	4.3	16	17	33
DoubleCross	7	10/27/2020	12:30	10/20/2020	17:00	7	male	21.3	16	17	33
DoubleCross	7	10/27/2020	12:30	10/20/2020	17:00	7	male	15.2	16	17	33
DoubleCross	7	10/27/2020	12:30	10/20/2020	17:00	7	juvenile	9.3	16	17	33
DoubleCross	7	10/27/2020	12:30	10/20/2020	17:00	7	juvenile	8.5	16	17	33
DoubleCross	7	10/27/2020	12:30	10/20/2020	17:00	7	juvenile	4.6	16	17	33
DoubleCross	7	10/27/2020	12:30	10/20/2020	17:00	7	juvenile	4.5	16	17	33
DoubleCross	7	10/27/2020	12:30	10/20/2020	17:00	7	juvenile	4	16	17	33
DoubleCross	8	10/27/2020	13:00	10/21/2020	16:00	7	male	19.9	13	17	33
DoubleCross	8	10/27/2020	13:00	10/21/2020	16:00	7	juvenile	5.7	13	17	33
DoubleCross	8	10/27/2020	13:00	10/21/2020	16:00	7	juvenile	5.6	13	17	33
DoubleCross	8	10/27/2020	13:00	10/21/2020	16:00	7	juvenile	4.8	13	17	33
DoubleCross	8	10/27/2020	13:00	10/21/2020	16:00	7	juvenile	4.8	13	17	33
DoubleCross	8	10/27/2020	13:00	10/21/2020	16:00	7	juvenile	5.6	13	17	33
DoubleCross	8	10/27/2020	13:00	10/21/2020	16:00	7	juvenile	5.6	13	17	33
DoubleCross	8	10/27/2020	13:00	10/21/2020	16:00	7	juvenile	4.9	13	17	33
DoubleCross	8	10/27/2020	13:00	10/21/2020	16:00	7	juvenile	6	13	17	33
DoubleCross	8	10/27/2020	13:00	10/21/2020	16:00	7	juvenile	3.3	13	17	33
DoubleCross	8	10/27/2020	13:00	10/21/2020	16:00	7	juvenile	4.6	13	17	33
DoubleCross	8	10/27/2020	13:00	10/21/2020	16:00	7	juvenile	3.8	13	17	33
DoubleCross	8	10/27/2020	13:00	10/21/2020	16:00	7	juvenile	4.5	13	17	33
DoubleCross	8	10/27/2020	13:00	10/21/2020	16:00	7	juvenile	5.9	13	17	33
DoubleCross	9	10/27/2020	13:00	10/21/2020	16:00	7	female	15.6	13	17	33
DoubleCross	9	10/27/2020	13:00	10/21/2020	16:00	7	male	19.5	13	17	33
DoubleCross	9	10/27/2020	13:00	10/21/2020	16:00	7	male	10.4	13	17	33
DoubleCross	9	10/27/2020	13:00	10/21/2020	16:00	7	juvenile	6.8	13	17	33
DoubleCross	9	10/27/2020	13:00	10/21/2020	16:00	7	juvenile	5.6	13	17	33
DoubleCross	9	10/27/2020	13:00	10/21/2020	16:00	7	juvenile	4.8	13	17	33
DoubleCross	10	10/27/2020	13:00	10/21/2020	16:00	7	male	17.8	13	17	33
DoubleCross	10	10/27/2020	13:00	10/21/2020	16:00	7	female	17.9	13	17	33
DoubleCross	10	10/27/2020	13:00	10/21/2020	16:00	7	juvenile	3.7	13	17	33
DoubleCross	10	10/27/2020	13:00	10/21/2020	16:00	7	juvenile	5.7	13	17	33
DoubleCross	10	10/27/2020	13:00	10/21/2020	16:00	7	juvenile	4.3	13	17	33
DoubleCross	10	10/27/2020	13:00	10/21/2020	16:00	7	juvenile	4.3	13	17	33
DoubleCross	10	10/27/2020	13:00	10/21/2020	16:00	7	juvenile	3.6	13	17	33
DoubleCross	10	10/27/2020	13:00	10/21/2020	16:00	7	juvenile	5	13	17	33
DoubleCross	10	10/27/2020	13:00	10/21/2020	16:00	7	juvenile	5.8	13	17	33
